# Supplementary material for: 2-Amino-4′-bromo-2′,5-dioxo-4H,5H-pyrano[3,2-c]chromene-4-spiro-3′(2′H)-1′H-indole-3-carbonitrile N,N-dimethyl­formamide solvate
Source: Acta Crystallogr Sect E Struct Rep Online. 2008 May 30;64(Pt 6):o1162. doi: 10.1107/S1600536808015626 (PMC2961414; doi:10.1107/S1600536808015626)
Supplement: Supplementary file 1 [file e-64-o1162-sup1.cif]

##############################################################################
###                                                                        ###
###        Electronic paper (Acta Crystallographica Section E)             ###
###                                                                        ###
##############################################################################
#                                                                            #
# This CIF contains the data in a paper accepted for publication in Acta     #
# Crystallographica Section E. It conforms to the requirements of Notes      #
# for Authors for Section E, and has been peer reviewed under the auspices   #
# of the IUCr Commission on Journals.                                        #
#                                                                            #
# Full details of the Crystallographic Information File format               #
# are given in the paper "The Crystallographic Information File (CIF):       #
# a New Standard Archive File for Crystallography" by S. R. Hall, F. H.      #
# Allen and I. D. Brown [Acta Cryst. (1991), A47, 655-685].                  #
#                                                                            #
# The current version of the core CIF dictionary is obtainable from          #
# ftp://ftp.iucr.org/pub/cif_core.dic. The current version number is 2.4.    #
#                                                                            #
# Software is freely available for graphical display of the structure(s) in  #
# this CIF.  For information consult the CIF home page http://www.iucr.org/  #
# cif/home.html                                                              #
#                                                                            #
# This file may be used for bona fide research purposes within the           #
# scientific community so long as proper attribution is given to the journal # 
# article from which it was obtained.                                        #
#                                                                            #
##############################################################################
                                             
data_global
_audit_creation_method     'form.cif (version 2.0)'
_journal_data_validation_number     ?
_journal_date_recd_electronic     2008-05-22
_journal_date_accepted     2008-05-23
_journal_name_full     'Acta Crystallographica, Section E'
_journal_year     2008
_journal_volume     64
_journal_issue      6
_journal_page_first     o1162
_journal_page_last     o1162
_journal_paper_category     QO
_journal_coeditor_code     HK2467
_publ_contact_author_name     'Song-Lei Zhu'
_publ_contact_author_address
;
Department of Chemistry, Xuzhou Medical College
Xuzhou 221002, People's Republic of China
;
_publ_contact_author_email     songleizhu@126.com
_publ_contact_author_fax     '86 516 82771506'
_publ_contact_author_phone     '86 516 82771506'
_publ_section_title
;\
2-Amino-4'-bromo-2',5-dioxo-4<i>H</i>,5<i>H</i>-pyrano[3,2-<i>c</i>]\
chromene-4-spiro-3'(2'<i>H</i>)-1'<i>H</i>-indole-3-carbonitrile
<i>N</i>,<i>N</i>-dimethylformamide solvate
;
loop_
    _publ_author_name
    _publ_author_footnote
    _publ_author_address
    'Song-Lei Zhu' ?
;
Department of Chemistry, Xuzhou Medical College,
Xuzhou 221002, People's Republic of China
;
data_I
_audit_creation_method     SHELXL-97
_chemical_name_systematic
;
2-Amino-4'-bromo-2',5-dioxo-4H,5H-pyrano[3,2-c]chromene-4-spiro-3'(2'H)-
1'H-indole-3-carbonitrile <i>N</i>,<i>N</i>-dimethylformamide solvate
;
_chemical_name_common     ?
_chemical_formula_moiety     'C20 H10 Br N3 O4, C3 H7 N O'
_chemical_formula_sum     'C23 H17 Br N4 O5'
_chemical_formula_iupac     'C20 H10 Br N3 O4, C3 H7 N O'
_chemical_formula_weight     509.32
_chemical_melting_point     ?
_chemical_melting_point_gt     573
_symmetry_cell_setting     monoclinic
_symmetry_space_group_name_H-M     'P 21/c'
_symmetry_space_group_name_Hall     '-P 2 y b c'
loop_
    _symmetry_equiv_pos_as_xyz
    'x, y, z'
    '-x, y+1/2, -z+1/2'
    '-x, -y, -z'
    'x, -y-1/2, z-1/2'
_cell_length_a     17.004(3)
_cell_length_b     9.0452(15)
_cell_length_c     14.415(3)
_cell_angle_alpha     90.00
_cell_angle_beta     108.340(3)
_cell_angle_gamma     90.00
_cell_volume     2104.5(7)
_cell_formula_units_Z     4
_cell_measurement_reflns_used     7931
_cell_measurement_theta_min     3.2
_cell_measurement_theta_max     25.3
_cell_measurement_temperature     153(2)
_exptl_crystal_description     'block'
_exptl_crystal_colour     'colorless'
_exptl_crystal_size_max     0.45
_exptl_crystal_size_mid     0.30
_exptl_crystal_size_min     0.20
_exptl_crystal_density_diffrn     1.607
_exptl_crystal_density_meas     ?
_exptl_crystal_density_method     'not measured'
_exptl_crystal_F_000     1032
_exptl_absorpt_coefficient_mu     1.999
_exptl_absorpt_correction_type     multi-scan
_exptl_absorpt_process_details     '(Jacobson, 1998)'
_exptl_absorpt_correction_T_min     0.434
_exptl_absorpt_correction_T_max     0.670
_exptl_special_details
;
;
_diffrn_ambient_temperature     153(2)
_diffrn_radiation_type     MoK\a
_diffrn_radiation_wavelength     0.71070
_diffrn_radiation_source     'fine-focus sealed tube'
_diffrn_radiation_monochromator     graphite
_diffrn_measurement_device_type     'Rigaku Mercury'
_diffrn_measurement_method     \w
_diffrn_detector_area_resol_mean     7.31
_diffrn_reflns_number     19919
_diffrn_reflns_av_R_equivalents     0.0309
_diffrn_reflns_av_sigmaI/netI     0.0242
_diffrn_reflns_theta_min     3.17
_diffrn_reflns_theta_max     25.34
_diffrn_reflns_theta_full     25.34
_diffrn_measured_fraction_theta_max     0.998
_diffrn_measured_fraction_theta_full     0.998
_diffrn_reflns_limit_h_min     -17
_diffrn_reflns_limit_h_max     20
_diffrn_reflns_limit_k_min     -10
_diffrn_reflns_limit_k_max     9
_diffrn_reflns_limit_l_min     -17
_diffrn_reflns_limit_l_max     17
_diffrn_standards_number     ?
_diffrn_standards_interval_count     ?
_diffrn_standards_interval_time     ?
_diffrn_standards_decay_%     ?
_refine_special_details
;
 Refinement of F^2^ against ALL reflections.  The weighted R-factor wR and
 goodness of fit S are based on F^2^, conventional R-factors R are based
 on F, with F set to zero for negative F^2^. The threshold expression of
 F^2^ > 2sigma(F^2^) is used only for calculating R-factors(gt) etc. and is
 not relevant to the choice of reflections for refinement.  R-factors based
 on F^2^ are statistically about twice as large as those based on F, and R-
 factors based on ALL data will be even larger.
;
_reflns_number_total     3847
_reflns_number_gt     3597
_reflns_threshold_expression     I>2\s(I)
_refine_ls_structure_factor_coef     Fsqd
_refine_ls_matrix_type     full
_refine_ls_R_factor_all     0.0349
_refine_ls_R_factor_gt     0.0313
_refine_ls_wR_factor_gt     0.0656
_refine_ls_wR_factor_ref     0.0670
_refine_ls_goodness_of_fit_ref     1.089
_refine_ls_restrained_S_all     1.089
_refine_ls_number_reflns     3847
_refine_ls_number_parameters     309
_refine_ls_number_restraints     0
_refine_ls_hydrogen_treatment     mixed
_refine_ls_weighting_scheme     calc
_refine_ls_weighting_details
         'calc w=1/[\s^2^(Fo^2^)+(0.0219P)^2^+2.2795P] where P=(Fo^2^+2Fc^2^)/3'
_atom_sites_solution_hydrogens     geom
_atom_sites_solution_primary     direct
_atom_sites_solution_secondary     difmap
_refine_ls_shift/su_max     0.002
_refine_ls_shift/su_mean     0.000
_refine_diff_density_max     0.564
_refine_diff_density_min     -0.381
_refine_ls_extinction_method     none
_refine_ls_extinction_coef     ?
loop_
    _atom_type_symbol
    _atom_type_description
    _atom_type_scat_dispersion_real
    _atom_type_scat_dispersion_imag
    _atom_type_scat_source
    'C' 'C' 0.0033 0.0016
                         'International Tables Vol C Tables 4.2.6.8 and 6.1.1.4'
    'H' 'H' 0.0000 0.0000
                         'International Tables Vol C Tables 4.2.6.8 and 6.1.1.4'
    'Br' 'Br' -0.2901 2.4595
                         'International Tables Vol C Tables 4.2.6.8 and 6.1.1.4'
    'N' 'N' 0.0061 0.0033
                         'International Tables Vol C Tables 4.2.6.8 and 6.1.1.4'
    'O' 'O' 0.0106 0.0060
                         'International Tables Vol C Tables 4.2.6.8 and 6.1.1.4'
_computing_data_collection     'CrystalClear (Rigaku/MSC, 2001)'
_computing_cell_refinement     'CrystalClear (Rigaku/MSC, 2001)'
_computing_data_reduction     'CrystalStructure (Rigaku/MSC, 2004)'
_computing_structure_solution     'SHELXS97 (Sheldrick, 2008)'
_computing_structure_refinement     'SHELXL97 (Sheldrick, 2008)'
_computing_molecular_graphics     'ORTEPII (Johnson, 1976)'
_computing_publication_material     'SHELXL97 (Sheldrick, 2008)'
loop_
    _atom_site_type_symbol
    _atom_site_label
    _atom_site_fract_x
    _atom_site_fract_y
    _atom_site_fract_z
    _atom_site_U_iso_or_equiv
    _atom_site_adp_type
    _atom_site_calc_flag
    _atom_site_refinement_flags
    _atom_site_occupancy
    _atom_site_disorder_assembly
    _atom_site_disorder_group
    Br Br1 0.674546(15) -0.23487(3) 0.370899(16) 0.02528(8) Uani d . 1 . .
    O O1 0.72297(9) 0.17427(16) 0.38347(10) 0.0165(3) Uani d . 1 . .
    O O2 0.80028(9) 0.17370(16) 0.69972(11) 0.0195(3) Uani d . 1 . .
    O O3 0.54289(9) 0.16195(17) 0.51984(11) 0.0205(3) Uani d . 1 . .
    O O4 0.61528(9) 0.00093(17) 0.62894(11) 0.0218(3) Uani d . 1 . .
    O O5 0.86929(11) 0.5130(2) 0.42641(12) 0.0350(4) Uani d . 1 . .
    N N1 0.84875(12) 0.1416(2) 0.37211(14) 0.0165(4) Uani d . 1 . .
    H H1A 0.8332(15) 0.211(3) 0.3263(19) 0.022(7) Uiso d . 1 . .
    H H1B 0.8976(16) 0.110(3) 0.3921(17) 0.018(6) Uiso d . 1 . .
    N N2 0.97044(12) -0.0393(2) 0.58997(14) 0.0245(4) Uani d . 1 . .
    N N3 0.80382(11) -0.07714(19) 0.72793(13) 0.0170(4) Uani d . 1 . .
    H H3 0.8267 -0.0767 0.7918 0.020 Uiso calc R 1 . .
    N N4 0.94175(11) 0.5142(2) 0.58794(13) 0.0216(4) Uani d . 1 . .
    C C1 0.79982(12) 0.1140(2) 0.42627(15) 0.0135(4) Uani d . 1 . .
    C C2 0.81869(12) 0.0379(2) 0.51188(15) 0.0135(4) Uani d . 1 . .
    C C3 0.75548(12) -0.0029(2) 0.56233(15) 0.0132(4) Uani d . 1 . .
    C C4 0.67684(12) 0.0815(2) 0.51288(15) 0.0135(4) Uani d . 1 . .
    C C5 0.66610(13) 0.1649(2) 0.43275(15) 0.0143(4) Uani d . 1 . .
    C C6 0.90223(13) -0.0065(2) 0.55498(15) 0.0159(4) Uani d . 1 . .
    C C7 0.78839(12) 0.0454(2) 0.67200(15) 0.0154(4) Uani d . 1 . .
    C C8 0.74743(12) -0.1686(2) 0.57294(15) 0.0140(4) Uani d . 1 . .
    C C9 0.71969(13) -0.2801(2) 0.50567(15) 0.0166(4) Uani d . 1 . .
    C C10 0.72305(14) -0.4273(2) 0.53575(17) 0.0206(5) Uani d . 1 . .
    H H10 0.7035 -0.5039 0.4891 0.025 Uiso calc R 1 . .
    C C11 0.75512(14) -0.4604(2) 0.63403(18) 0.0229(5) Uani d . 1 . .
    H H11 0.7577 -0.5607 0.6543 0.027 Uiso calc R 1 . .
    C C12 0.78381(13) -0.3505(2) 0.70414(17) 0.0199(5) Uani d . 1 . .
    H H12 0.8059 -0.3739 0.7716 0.024 Uiso calc R 1 . .
    C C13 0.77895(13) -0.2058(2) 0.67179(15) 0.0153(4) Uani d . 1 . .
    C C14 0.61196(13) 0.0753(2) 0.55878(15) 0.0168(5) Uani d . 1 . .
    C C15 0.53467(13) 0.2528(2) 0.44043(16) 0.0178(5) Uani d . 1 . .
    C C16 0.46555(14) 0.3429(3) 0.41187(18) 0.0247(5) Uani d . 1 . .
    H H16 0.4252 0.3389 0.4448 0.030 Uiso calc R 1 . .
    C C17 0.45632(14) 0.4387(3) 0.33474(18) 0.0264(5) Uani d . 1 . .
    H H17 0.4097 0.5026 0.3153 0.032 Uiso calc R 1 . .
    C C18 0.51418(14) 0.4430(3) 0.28502(17) 0.0240(5) Uani d . 1 . .
    H H18 0.5066 0.5087 0.2315 0.029 Uiso calc R 1 . .
    C C19 0.58252(13) 0.3522(2) 0.31330(16) 0.0195(5) Uani d . 1 . .
    H H19 0.6220 0.3550 0.2791 0.023 Uiso calc R 1 . .
    C C20 0.59384(13) 0.2557(2) 0.39248(15) 0.0156(4) Uani d . 1 . .
    C C21 0.90376(15) 0.5775(3) 0.50259(18) 0.0290(6) Uani d . 1 . .
    H H21 0.9034 0.6825 0.5007 0.035 Uiso calc R 1 . .
    C C22 0.98163(16) 0.6027(3) 0.67431(19) 0.0330(6) Uani d . 1 . .
    H H22A 0.9725 0.7079 0.6581 0.050 Uiso calc R 1 . .
    H H22B 1.0412 0.5821 0.6968 0.050 Uiso calc R 1 . .
    H H22C 0.9580 0.5777 0.7262 0.050 Uiso calc R 1 . .
    C C23 0.94561(18) 0.3560(3) 0.6002(2) 0.0376(7) Uani d . 1 . .
    H H23A 0.9097 0.3257 0.6382 0.056 Uiso calc R 1 . .
    H H23B 1.0028 0.3264 0.6347 0.056 Uiso calc R 1 . .
    H H23C 0.9270 0.3082 0.5359 0.056 Uiso calc R 1 . .
loop_
    _atom_site_aniso_label
    _atom_site_aniso_U_11
    _atom_site_aniso_U_22
    _atom_site_aniso_U_33
    _atom_site_aniso_U_12
    _atom_site_aniso_U_13
    _atom_site_aniso_U_23
    Br1 0.03215(15) 0.02519(14) 0.01580(13) -0.00378(10) 0.00365(10) -0.00394(9)
    O1 0.0129(7) 0.0220(8) 0.0152(8) 0.0032(6) 0.0053(6) 0.0050(6)
    O2 0.0243(8) 0.0164(8) 0.0170(8) -0.0025(6) 0.0051(7) -0.0043(6)
    O3 0.0157(8) 0.0256(9) 0.0225(8) 0.0047(6) 0.0095(7) 0.0063(7)
    O4 0.0234(8) 0.0243(9) 0.0204(8) 0.0027(7) 0.0110(7) 0.0059(7)
    O5 0.0318(10) 0.0512(12) 0.0194(9) 0.0038(9) 0.0042(8) -0.0030(8)
    N1 0.0130(10) 0.0197(10) 0.0172(10) 0.0038(8) 0.0051(8) 0.0054(8)
    N2 0.0193(11) 0.0316(12) 0.0235(10) 0.0053(9) 0.0079(9) 0.0070(9)
    N3 0.0199(10) 0.0187(10) 0.0105(9) 0.0003(8) 0.0022(7) 0.0023(7)
    N4 0.0205(10) 0.0256(11) 0.0180(10) -0.0003(8) 0.0051(8) 0.0019(8)
    C1 0.0119(10) 0.0122(10) 0.0160(10) -0.0005(8) 0.0037(8) -0.0037(8)
    C2 0.0129(10) 0.0137(11) 0.0139(10) 0.0000(8) 0.0043(8) -0.0003(8)
    C3 0.0137(10) 0.0142(11) 0.0119(10) -0.0009(8) 0.0045(8) -0.0006(8)
    C4 0.0131(10) 0.0135(10) 0.0133(10) -0.0008(8) 0.0034(8) -0.0025(8)
    C5 0.0141(10) 0.0153(11) 0.0143(10) -0.0015(8) 0.0055(8) -0.0040(8)
    C6 0.0216(12) 0.0145(11) 0.0140(11) -0.0012(9) 0.0089(9) 0.0020(8)
    C7 0.0122(10) 0.0194(12) 0.0151(11) 0.0003(8) 0.0051(9) 0.0014(9)
    C8 0.0121(10) 0.0137(11) 0.0179(11) 0.0012(8) 0.0070(9) 0.0016(8)
    C9 0.0137(10) 0.0213(11) 0.0158(11) 0.0000(9) 0.0063(9) -0.0006(9)
    C10 0.0195(11) 0.0158(11) 0.0290(13) -0.0023(9) 0.0112(10) -0.0042(9)
    C11 0.0224(12) 0.0145(11) 0.0356(14) 0.0031(9) 0.0146(11) 0.0060(10)
    C12 0.0191(11) 0.0201(12) 0.0222(12) 0.0030(9) 0.0090(10) 0.0061(9)
    C13 0.0133(10) 0.0172(11) 0.0167(11) 0.0013(8) 0.0064(9) 0.0009(9)
    C14 0.0161(11) 0.0160(11) 0.0172(11) 0.0000(9) 0.0036(9) -0.0026(9)
    C15 0.0163(11) 0.0187(11) 0.0175(11) -0.0012(9) 0.0042(9) 0.0002(9)
    C16 0.0181(12) 0.0276(13) 0.0312(13) 0.0031(10) 0.0117(10) 0.0008(10)
    C17 0.0180(12) 0.0272(13) 0.0313(13) 0.0085(10) 0.0041(10) 0.0050(10)
    C18 0.0186(12) 0.0263(13) 0.0237(12) 0.0025(10) 0.0016(10) 0.0071(10)
    C19 0.0179(11) 0.0212(12) 0.0182(11) 0.0009(9) 0.0040(9) 0.0015(9)
    C20 0.0131(10) 0.0158(11) 0.0159(11) -0.0019(8) 0.0018(9) -0.0014(8)
    C21 0.0244(13) 0.0374(15) 0.0263(14) 0.0049(11) 0.0097(11) 0.0008(11)
    C22 0.0299(14) 0.0340(15) 0.0299(14) 0.0011(11) 0.0017(11) -0.0052(11)
    C23 0.0446(17) 0.0293(15) 0.0357(15) -0.0074(12) 0.0078(13) 0.0020(12)
_geom_special_details
;
All e.s.d.'s (except the e.s.d. in the dihedral angle between two l.s.
planes) are estimated using the full covariance matrix. The cell e.s.d.'s
are taken into account individually in the estimation of e.s.d.'s in
distances, angles and torsion angles; correlations between e.s.d.'s in
cell parameters are only used when they are defined by crystal symmetry.
An approximate (isotropic) treatment of cell e.s.d.'s is used for
estimating e.s.d.'s involving l.s. planes.
;
loop_
    _geom_bond_atom_site_label_1
    _geom_bond_atom_site_label_2
    _geom_bond_site_symmetry_2
    _geom_bond_distance
    _geom_bond_publ_flag
    Br1 C9 . 1.895(2) ?
    O1 C1 . 1.370(2) ?
    O1 C5 . 1.371(2) ?
    O2 C7 . 1.223(3) ?
    O3 C14 . 1.376(3) ?
    O3 C15 . 1.380(3) ?
    O4 C14 . 1.201(3) ?
    O5 C21 . 1.219(3) ?
    N1 C1 . 1.331(3) ?
    N1 H1A . 0.89(3) ?
    N1 H1B . 0.84(3) ?
    N2 C6 . 1.149(3) ?
    N3 C7 . 1.347(3) ?
    N3 C13 . 1.404(3) ?
    N3 H3 . 0.8800 ?
    N4 C21 . 1.326(3) ?
    N4 C23 . 1.441(3) ?
    N4 C22 . 1.456(3) ?
    C1 C2 . 1.360(3) ?
    C2 C6 . 1.418(3) ?
    C2 C3 . 1.521(3) ?
    C3 C4 . 1.509(3) ?
    C3 C8 . 1.517(3) ?
    C3 C7 . 1.564(3) ?
    C4 C5 . 1.343(3) ?
    C4 C14 . 1.455(3) ?
    C5 C20 . 1.440(3) ?
    C8 C9 . 1.376(3) ?
    C8 C13 . 1.396(3) ?
    C9 C10 . 1.395(3) ?
    C10 C11 . 1.381(3) ?
    C10 H10 . 0.9500 ?
    C11 C12 . 1.392(3) ?
    C11 H11 . 0.9500 ?
    C12 C13 . 1.383(3) ?
    C12 H12 . 0.9500 ?
    C15 C16 . 1.382(3) ?
    C15 C20 . 1.389(3) ?
    C16 C17 . 1.379(3) ?
    C16 H16 . 0.9500 ?
    C17 C18 . 1.388(3) ?
    C17 H17 . 0.9500 ?
    C18 C19 . 1.376(3) ?
    C18 H18 . 0.9500 ?
    C19 C20 . 1.401(3) ?
    C19 H19 . 0.9500 ?
    C21 H21 . 0.9500 ?
    C22 H22A . 0.9800 ?
    C22 H22B . 0.9800 ?
    C22 H22C . 0.9800 ?
    C23 H23A . 0.9800 ?
    C23 H23B . 0.9800 ?
    C23 H23C . 0.9800 ?
loop_
    _geom_angle_atom_site_label_1
    _geom_angle_atom_site_label_2
    _geom_angle_atom_site_label_3
    _geom_angle_site_symmetry_1
    _geom_angle_site_symmetry_3
    _geom_angle
    _geom_angle_publ_flag
    C1 O1 C5 . . 118.06(16) ?
    C14 O3 C15 . . 121.88(16) ?
    C1 N1 H1A . . 118.2(16) ?
    C1 N1 H1B . . 118.0(16) ?
    H1A N1 H1B . . 122(2) ?
    C7 N3 C13 . . 111.74(17) ?
    C7 N3 H3 . . 124.1 ?
    C13 N3 H3 . . 124.1 ?
    C21 N4 C23 . . 122.2(2) ?
    C21 N4 C22 . . 121.1(2) ?
    C23 N4 C22 . . 116.8(2) ?
    N1 C1 C2 . . 127.9(2) ?
    N1 C1 O1 . . 110.17(18) ?
    C2 C1 O1 . . 121.94(18) ?
    C1 C2 C6 . . 117.31(18) ?
    C1 C2 C3 . . 123.80(18) ?
    C6 C2 C3 . . 118.89(18) ?
    C4 C3 C8 . . 116.89(17) ?
    C4 C3 C2 . . 107.82(17) ?
    C8 C3 C2 . . 112.82(17) ?
    C4 C3 C7 . . 108.55(16) ?
    C8 C3 C7 . . 100.89(16) ?
    C2 C3 C7 . . 109.49(16) ?
    C5 C4 C14 . . 119.68(19) ?
    C5 C4 C3 . . 123.41(18) ?
    C14 C4 C3 . . 116.85(18) ?
    C4 C5 O1 . . 123.57(19) ?
    C4 C5 C20 . . 122.36(19) ?
    O1 C5 C20 . . 114.06(18) ?
    N2 C6 C2 . . 178.5(2) ?
    O2 C7 N3 . . 127.16(19) ?
    O2 C7 C3 . . 124.40(19) ?
    N3 C7 C3 . . 108.38(17) ?
    C9 C8 C13 . . 118.63(19) ?
    C9 C8 C3 . . 132.46(19) ?
    C13 C8 C3 . . 108.84(18) ?
    C8 C9 C10 . . 120.6(2) ?
    C8 C9 Br1 . . 120.17(16) ?
    C10 C9 Br1 . . 119.23(16) ?
    C11 C10 C9 . . 119.3(2) ?
    C11 C10 H10 . . 120.3 ?
    C9 C10 H10 . . 120.3 ?
    C10 C11 C12 . . 121.7(2) ?
    C10 C11 H11 . . 119.2 ?
    C12 C11 H11 . . 119.2 ?
    C13 C12 C11 . . 117.5(2) ?
    C13 C12 H12 . . 121.3 ?
    C11 C12 H12 . . 121.3 ?
    C12 C13 C8 . . 122.3(2) ?
    C12 C13 N3 . . 127.9(2) ?
    C8 C13 N3 . . 109.74(18) ?
    O4 C14 O3 . . 118.06(19) ?
    O4 C14 C4 . . 124.3(2) ?
    O3 C14 C4 . . 117.68(18) ?
    O3 C15 C16 . . 116.93(19) ?
    O3 C15 C20 . . 121.61(19) ?
    C16 C15 C20 . . 121.4(2) ?
    C17 C16 C15 . . 118.8(2) ?
    C17 C16 H16 . . 120.6 ?
    C15 C16 H16 . . 120.6 ?
    C16 C17 C18 . . 121.0(2) ?
    C16 C17 H17 . . 119.5 ?
    C18 C17 H17 . . 119.5 ?
    C19 C18 C17 . . 120.0(2) ?
    C19 C18 H18 . . 120.0 ?
    C17 C18 H18 . . 120.0 ?
    C18 C19 C20 . . 120.0(2) ?
    C18 C19 H19 . . 120.0 ?
    C20 C19 H19 . . 120.0 ?
    C15 C20 C19 . . 118.8(2) ?
    C15 C20 C5 . . 116.64(19) ?
    C19 C20 C5 . . 124.40(19) ?
    O5 C21 N4 . . 125.8(3) ?
    O5 C21 H21 . . 117.1 ?
    N4 C21 H21 . . 117.1 ?
    N4 C22 H22A . . 109.5 ?
    N4 C22 H22B . . 109.5 ?
    H22A C22 H22B . . 109.5 ?
    N4 C22 H22C . . 109.5 ?
    H22A C22 H22C . . 109.5 ?
    H22B C22 H22C . . 109.5 ?
    N4 C23 H23A . . 109.5 ?
    N4 C23 H23B . . 109.5 ?
    H23A C23 H23B . . 109.5 ?
    N4 C23 H23C . . 109.5 ?
    H23A C23 H23C . . 109.5 ?
    H23B C23 H23C . . 109.5 ?
loop_
    _geom_torsion_atom_site_label_1
    _geom_torsion_atom_site_label_2
    _geom_torsion_atom_site_label_3
    _geom_torsion_atom_site_label_4
    _geom_torsion_site_symmetry_1
    _geom_torsion_site_symmetry_2
    _geom_torsion_site_symmetry_3
    _geom_torsion_site_symmetry_4
    _geom_torsion
    _geom_torsion_publ_flag
    C5 O1 C1 N1 . . . . -175.77(17) ?
    C5 O1 C1 C2 . . . . 4.4(3) ?
    N1 C1 C2 C6 . . . . 6.6(3) ?
    O1 C1 C2 C6 . . . . -173.60(18) ?
    N1 C1 C2 C3 . . . . -172.6(2) ?
    O1 C1 C2 C3 . . . . 7.1(3) ?
    C1 C2 C3 C4 . . . . -11.5(3) ?
    C6 C2 C3 C4 . . . . 169.26(18) ?
    C1 C2 C3 C8 . . . . 119.1(2) ?
    C6 C2 C3 C8 . . . . -60.1(2) ?
    C1 C2 C3 C7 . . . . -129.4(2) ?
    C6 C2 C3 C7 . . . . 51.3(2) ?
    C8 C3 C4 C5 . . . . -122.6(2) ?
    C2 C3 C4 C5 . . . . 5.7(3) ?
    C7 C3 C4 C5 . . . . 124.3(2) ?
    C8 C3 C4 C14 . . . . 60.4(2) ?
    C2 C3 C4 C14 . . . . -171.33(17) ?
    C7 C3 C4 C14 . . . . -52.8(2) ?
    C14 C4 C5 O1 . . . . -178.31(18) ?
    C3 C4 C5 O1 . . . . 4.7(3) ?
    C14 C4 C5 C20 . . . . 3.2(3) ?
    C3 C4 C5 C20 . . . . -173.79(19) ?
    C1 O1 C5 C4 . . . . -10.4(3) ?
    C1 O1 C5 C20 . . . . 168.17(17) ?
    C13 N3 C7 O2 . . . . 177.2(2) ?
    C13 N3 C7 C3 . . . . -5.3(2) ?
    C4 C3 C7 O2 . . . . -52.7(3) ?
    C8 C3 C7 O2 . . . . -176.1(2) ?
    C2 C3 C7 O2 . . . . 64.8(3) ?
    C4 C3 C7 N3 . . . . 129.72(18) ?
    C8 C3 C7 N3 . . . . 6.3(2) ?
    C2 C3 C7 N3 . . . . -112.82(19) ?
    C4 C3 C8 C9 . . . . 60.5(3) ?
    C2 C3 C8 C9 . . . . -65.3(3) ?
    C7 C3 C8 C9 . . . . 177.9(2) ?
    C4 C3 C8 C13 . . . . -122.70(19) ?
    C2 C3 C8 C13 . . . . 111.45(19) ?
    C7 C3 C8 C13 . . . . -5.3(2) ?
    C13 C8 C9 C10 . . . . 0.0(3) ?
    C3 C8 C9 C10 . . . . 176.5(2) ?
    C13 C8 C9 Br1 . . . . 178.87(15) ?
    C3 C8 C9 Br1 . . . . -4.6(3) ?
    C8 C9 C10 C11 . . . . -0.4(3) ?
    Br1 C9 C10 C11 . . . . -179.33(16) ?
    C9 C10 C11 C12 . . . . 0.4(3) ?
    C10 C11 C12 C13 . . . . 0.1(3) ?
    C11 C12 C13 C8 . . . . -0.6(3) ?
    C11 C12 C13 N3 . . . . -179.9(2) ?
    C9 C8 C13 C12 . . . . 0.5(3) ?
    C3 C8 C13 C12 . . . . -176.78(19) ?
    C9 C8 C13 N3 . . . . 179.94(18) ?
    C3 C8 C13 N3 . . . . 2.6(2) ?
    C7 N3 C13 C12 . . . . -178.8(2) ?
    C7 N3 C13 C8 . . . . 1.8(2) ?
    C15 O3 C14 O4 . . . . 178.80(19) ?
    C15 O3 C14 C4 . . . . -0.4(3) ?
    C5 C4 C14 O4 . . . . 178.0(2) ?
    C3 C4 C14 O4 . . . . -4.8(3) ?
    C5 C4 C14 O3 . . . . -2.9(3) ?
    C3 C4 C14 O3 . . . . 174.33(17) ?
    C14 O3 C15 C16 . . . . -175.4(2) ?
    C14 O3 C15 C20 . . . . 3.4(3) ?
    O3 C15 C16 C17 . . . . 178.0(2) ?
    C20 C15 C16 C17 . . . . -0.8(3) ?
    C15 C16 C17 C18 . . . . 1.3(4) ?
    C16 C17 C18 C19 . . . . -0.8(4) ?
    C17 C18 C19 C20 . . . . -0.2(3) ?
    O3 C15 C20 C19 . . . . -178.96(19) ?
    C16 C15 C20 C19 . . . . -0.2(3) ?
    O3 C15 C20 C5 . . . . -3.0(3) ?
    C16 C15 C20 C5 . . . . 175.7(2) ?
    C18 C19 C20 C15 . . . . 0.7(3) ?
    C18 C19 C20 C5 . . . . -174.9(2) ?
    C4 C5 C20 C15 . . . . -0.3(3) ?
    O1 C5 C20 C15 . . . . -178.91(18) ?
    C4 C5 C20 C19 . . . . 175.4(2) ?
    O1 C5 C20 C19 . . . . -3.2(3) ?
    C23 N4 C21 O5 . . . . -0.7(4) ?
    C22 N4 C21 O5 . . . . 179.4(2) ?
loop_
    _geom_hbond_atom_site_label_D
    _geom_hbond_atom_site_label_H
    _geom_hbond_atom_site_label_A
    _geom_hbond_site_symmetry_A
    _geom_hbond_distance_DH
    _geom_hbond_distance_HA
    _geom_hbond_distance_DA
    _geom_hbond_angle_DHA
    _geom_hbond_publ_flag
    N1 H1A O2 4_565 0.89(3) 2.02(3) 2.891(2) 165(2) yes
    N1 H1B N2 3_756 0.84(3) 2.27(3) 3.090(3) 166(2) yes
    N3 H3 O5 4_566 0.88 1.93 2.785(2) 162.7 yes
    C11 H11 O2 1_545 0.95 2.54 3.462(3) 165.1 yes
    C19 H19 O4 4_565 0.95 2.50 3.173(3) 128.0 yes
    C22 H22A N2 1_565 0.98 2.48 3.443(3) 165.7 yes
