# Supplementary material for: 2-Amino-4′-bromo-2′,5-dioxo-4H,5H-pyrano[3,2-c]chromene-4-spiro-3′(2′H)-1′H-indole-3-carbonitrile N,N-dimethyl­formamide solvate
Source: Acta Crystallogr Sect E Struct Rep Online. 2008 May 30;64(Pt 6):o1162. doi: 10.1107/S1600536808015626 (PMC2961414; doi:10.1107/S1600536808015626)
Supplement: Supplementary file 2 [file e-64-o1162-Isup2.hkl]

# 
# h,k,l, Fc-squared, Fo-squared, sigma(Fo-squared) and status flag 
# 
data_I
_shelx_title '  _060509c' 
_shelx_refln_list_code          4 
_shelx_F_calc_maximum      265.96 
_exptl_crystal_F_000      1032.00 
_reflns_d_resolution_high  0.8302 
 
loop_ 
 _symmetry_equiv_pos_as_xyz 
 'x, y, z' 
 '-x, y+1/2, -z+1/2' 
 '-x, -y, -z' 
 'x, -y-1/2, z-1/2' 
 
_cell_length_a    17.0040 
_cell_length_b     9.0452 
_cell_length_c    14.4154 
_cell_angle_alpha  90.000 
_cell_angle_beta  108.340 
_cell_angle_gamma  90.000 
 
_shelx_F_squared_multiplier     1.000 
 
loop_ 
 _refln_index_h 
 _refln_index_k 
 _refln_index_l 
 _refln_F_squared_calc 
 _refln_F_squared_meas 
 _refln_F_squared_sigma 
 _refln_observed_status 
   3   0   0     1032.65      960.18     14.95 o 
   4   0   0     4593.96     4753.72     46.09 o 
   5   0   0      269.86      230.96     13.51 o 
   6   0   0     2325.59     2215.64     36.08 o 
   7   0   0     1886.32     1975.18     35.37 o 
   8   0   0     6976.20     7065.54     70.35 o 
   9   0   0     4868.22     4863.56     63.87 o 
  10   0   0      196.29      212.08     15.13 o 
  11   0   0     2072.09     2050.88     50.57 o 
  12   0   0       57.49       42.71      8.00 o 
  13   0   0       25.87       45.97      8.58 o 
  14   0   0     5427.05     5613.29    136.60 o 
  15   0   0     6605.16     6724.94    131.37 o 
  16   0   0      377.57      390.54     51.41 o 
  17   0   0     2799.97     2929.07    103.80 o 
  18   0   0      436.34      427.08     51.05 o 
  19   0   0      203.91      150.37     34.74 o 
   2   1   0     2438.94     2331.46     17.46 o 
   3   1   0    11468.83    11253.98     45.24 o 
   4   1   0    24021.77    23899.44     98.50 o 
   5   1   0     1429.47     1268.17     22.35 o 
   6   1   0      367.71      368.46      9.30 o 
   7   1   0     2439.07     2222.10     26.76 o 
   8   1   0     3932.43     4065.91     32.68 o 
   9   1   0       86.92       78.37      7.05 o 
  10   1   0     7571.74     7602.19     71.03 o 
  11   1   0      685.62      669.12     19.35 o 
  12   1   0      370.46      376.06     16.18 o 
  13   1   0     2508.74     2479.50     43.30 o 
  14   1   0      122.88       98.03     12.83 o 
  15   1   0      697.96      754.39     31.57 o 
  16   1   0      565.28      608.66     43.94 o 
  17   1   0        2.11        3.79     15.47 o 
  18   1   0      459.10      465.13     52.59 o 
  19   1   0     1115.09     1241.97     55.98 o 
   0   2   0      100.49      112.71     19.23 o 
   1   2   0    19618.76    19687.64     79.87 o 
   2   2   0     7298.81     7319.73     42.88 o 
   3   2   0    12799.19    12641.10     49.38 o 
   4   2   0        9.46       11.34      3.85 o 
   5   2   0     5956.46     5660.92     43.40 o 
   6   2   0     8065.46     7550.81     49.50 o 
   7   2   0      480.83      586.77     15.69 o 
   8   2   0     9602.38     9683.79     61.53 o 
   9   2   0     6308.05     6276.31     54.07 o 
  10   2   0      108.31      142.62      9.47 o 
  11   2   0     1759.65     1724.11     27.23 o 
  12   2   0     2205.42     2235.70     34.81 o 
  13   2   0       33.85       38.92      5.78 o 
  14   2   0      349.85      368.68     20.25 o 
  15   2   0     2387.49     2463.57     89.38 o 
  16   2   0      620.01      614.61     29.75 o 
  17   2   0      345.73      371.95     34.56 o 
  18   2   0      480.46      463.49     33.47 o 
  19   2   0      454.23      509.39     32.79 o 
   1   3   0     9283.08     9078.34     45.26 o 
   2   3   0    10781.54    10394.05     42.00 o 
   3   3   0     2458.05     2429.00     22.46 o 
   4   3   0     8000.90     8082.39     51.27 o 
   5   3   0    13890.21    14116.58    118.78 o 
   6   3   0       47.58       40.81      4.69 o 
   7   3   0     5931.72     6091.33     50.78 o 
   8   3   0     2333.90     2301.81     26.36 o 
   9   3   0     2367.19     2549.53     34.80 o 
  10   3   0     4085.32     4102.31     45.88 o 
  11   3   0     1155.89     1159.19     26.03 o 
  12   3   0     3179.29     3231.65     48.53 o 
  13   3   0     1321.30     1303.66     36.13 o 
  14   3   0      373.05      424.08     24.08 o 
  15   3   0      664.15      680.74     27.68 o 
  16   3   0      829.73      869.10     38.75 o 
  17   3   0        6.73       20.16     17.05 o 
  18   3   0     1726.24     1854.75     73.14 o 
   0   4   0     9178.82     9218.15     89.57 o 
   1   4   0     1588.02     1486.29     20.82 o 
   2   4   0     1581.48     1491.71     18.71 o 
   3   4   0     8920.43     8934.46     54.31 o 
   4   4   0     1898.18     1855.73     18.84 o 
   5   4   0     4698.66     4522.14     34.37 o 
   6   4   0     1119.06      919.18     15.31 o 
   7   4   0      222.60      253.38     12.87 o 
   8   4   0      163.50      128.92     12.49 o 
   9   4   0     1181.57     1142.24     20.28 o 
  10   4   0        0.01        3.36      6.49 o 
  11   4   0     3160.42     3200.49     47.47 o 
  12   4   0     1395.95     1397.06     29.18 o 
  13   4   0      198.88      210.68     15.32 o 
  14   4   0     2725.74     2740.73     60.88 o 
  15   4   0      183.53      178.38     18.43 o 
  16   4   0      247.32      254.80     20.42 o 
  17   4   0       83.45       61.38     14.47 o 
  18   4   0      289.21      240.46     23.10 o 
   1   5   0    12426.84    12538.21     79.24 o 
   2   5   0      835.99      757.04     14.24 o 
   3   5   0        1.69       17.27      2.94 o 
   4   5   0     9258.93     9411.14     87.20 o 
   5   5   0      799.46      790.36     15.85 o 
   6   5   0     1280.50     1271.56     19.48 o 
   7   5   0     5360.05     5467.99     53.26 o 
   8   5   0       80.11       97.35      7.72 o 
   9   5   0      427.11      439.86     14.36 o 
  10   5   0     2671.76     2646.52     38.33 o 
  11   5   0     1270.96     1241.32     27.94 o 
  12   5   0       41.17       20.80      5.43 o 
  13   5   0      213.57      258.50     19.42 o 
  14   5   0      183.93      173.33     16.57 o 
  15   5   0      304.79      304.97     23.54 o 
  16   5   0     1220.12     1203.29     73.98 o 
  17   5   0      208.41      181.01     20.34 o 
   0   6   0       75.95       63.50     12.84 o 
   1   6   0     1581.22     1715.98     24.42 o 
   2   6   0      401.96      392.44     12.45 o 
   3   6   0     4856.44     4932.80     56.62 o 
   4   6   0      341.11      349.36     14.78 o 
   5   6   0     1365.30     1344.26     18.70 o 
   6   6   0     5308.61     5318.02     61.21 o 
   7   6   0        9.01       19.51      3.81 o 
   8   6   0     2284.18     2288.69     33.24 o 
   9   6   0     1277.15     1276.13     29.23 o 
  10   6   0     1085.37     1057.85     32.93 o 
  11   6   0      868.55      798.60     23.22 o 
  12   6   0      861.91      877.90     28.75 o 
  13   6   0        8.55       26.38      7.97 o 
  14   6   0      905.36      880.64     31.32 o 
  15   6   0      270.69      249.02     22.64 o 
  16   6   0        2.31       16.49     18.50 o 
   1   7   0     2234.03     2345.40     55.37 o 
   2   7   0     1464.06     1376.13     26.83 o 
   3   7   0      645.39      700.92     19.89 o 
   4   7   0     1659.30     1704.90     40.24 o 
   5   7   0     2401.13     2388.66     41.44 o 
   6   7   0      189.67      226.75     10.71 o 
   7   7   0     3517.99     3468.89     40.32 o 
   8   7   0      406.17      425.20     18.18 o 
   9   7   0     1400.51     1398.30     27.55 o 
  10   7   0      491.52      505.24     18.42 o 
  11   7   0       30.62       31.97      7.49 o 
  12   7   0       43.08       36.33      9.23 o 
  13   7   0      180.75      226.44     23.23 o 
  14   7   0      122.90       87.60     23.11 o 
   0   8   0      916.25      880.64     54.80 o 
   1   8   0       55.86       78.00     15.70 o 
   2   8   0       16.17       11.23     12.42 o 
   3   8   0     1464.67     1373.79     36.17 o 
   4   8   0     1549.79     1554.51     44.60 o 
   5   8   0      366.39      374.16     18.57 o 
   6   8   0      432.77      467.94     19.61 o 
   7   8   0        1.62        9.69      5.82 o 
   8   8   0      287.81      257.81     13.93 o 
   9   8   0      339.23      350.57     16.71 o 
  10   8   0       13.90       22.70      7.38 o 
  11   8   0     1399.47     1511.28     55.74 o 
  12   8   0      589.19      538.47     39.11 o 
  13   8   0      314.84      247.46     33.16 o 
   1   9   0      278.53      288.70     53.94 o 
   2   9   0      815.61      933.38     92.90 o 
   3   9   0      153.35      143.34      9.62 o 
   4   9   0     2534.03     2559.52     64.89 o 
   5   9   0      424.71      456.63     24.10 o 
   6   9   0       37.25       59.14     15.37 o 
   7   9   0      254.33      270.27     21.64 o 
   8   9   0      326.49      320.28     33.71 o 
   9   9   0        2.83       -6.14     15.03 o 
  10   9   0      840.54      850.75     42.54 o 
   0  10   0     1854.46     1853.56    118.92 o 
   1  10   0      880.78      867.53     57.32 o 
   2  10   0        6.38        4.91     42.16 o 
   3  10   0       12.86       69.03     18.52 o 
   4  10   0       40.59       34.70     48.69 o 
   5  10   0      110.72       63.57     20.63 o 
   6  10   0      568.02      598.19     72.45 o 
   7  10   0       14.33       21.51     16.35 o 
 -19   1   1       20.75       23.38     13.63 o 
 -18   1   1      164.87      150.32     18.89 o 
 -17   1   1     1960.20     1978.42     51.62 o 
 -16   1   1       24.79       23.97      6.60 o 
 -15   1   1        5.08       13.28      9.39 o 
 -14   1   1      685.95      638.81     25.95 o 
 -13   1   1        8.04       26.06      6.02 o 
 -12   1   1       64.97       86.69      8.66 o 
 -11   1   1     1155.12     1189.71     21.55 o 
 -10   1   1      498.68      477.13     12.72 o 
  -9   1   1      742.62      801.31     14.32 o 
  -8   1   1        7.12       13.55      7.24 o 
  -7   1   1        4.95        7.26      4.84 o 
  -6   1   1        2.51        9.96      3.96 o 
  -5   1   1    11584.99    11910.60     48.78 o 
  -4   1   1     1890.51     2008.60     18.10 o 
  -3   1   1       10.55       38.27      3.62 o 
  -2   1   1     6966.99     6786.49     26.06 o 
   1   1   1      227.90      219.52      5.26 o 
   2   1   1     6340.93     6161.92     34.67 o 
   3   1   1      532.32      713.87     14.99 o 
   4   1   1     5781.87     5644.92     30.66 o 
   5   1   1     1512.79     1574.79     19.70 o 
   6   1   1     6255.46     6642.16     45.52 o 
   7   1   1     2678.92     2910.22     32.63 o 
   8   1   1      182.24      217.08      9.78 o 
   9   1   1       43.50       62.47      7.88 o 
  10   1   1      301.84      307.23     12.06 o 
  11   1   1     1886.39     1911.59     29.09 o 
  12   1   1      120.96      132.08     12.03 o 
  13   1   1       79.44      101.53     12.94 o 
  14   1   1     1788.63     1824.95     44.77 o 
  15   1   1        0.39        5.99     14.17 o 
  16   1   1        5.27       18.41     13.80 o 
  17   1   1      151.22      150.43     25.35 o 
  18   1   1      135.52      167.17     23.15 o 
 -19   2   1       26.28       37.38     15.00 o 
 -18   2   1        8.14       16.71     10.44 o 
 -17   2   1      483.60      461.34     22.83 o 
 -16   2   1      646.30      610.15     35.83 o 
 -15   2   1      135.27       98.96     10.68 o 
 -14   2   1       20.79       34.56     11.10 o 
 -13   2   1       20.40       25.19     14.41 o 
 -12   2   1      166.20      187.81     13.22 o 
 -11   2   1      272.23      294.13     12.15 o 
 -10   2   1      179.99      186.06     12.70 o 
  -9   2   1     1127.65     1102.55     17.06 o 
  -8   2   1      682.29      720.42     15.23 o 
  -7   2   1       77.78      148.82      7.98 o 
  -6   2   1     2035.48     2028.18     22.91 o 
  -5   2   1      782.40      771.97     12.41 o 
  -4   2   1      286.31      297.00      7.83 o 
  -3   2   1       44.86       32.52      5.45 o 
  -2   2   1     1457.31     1386.00     16.44 o 
  -1   2   1     2059.16     1925.69     17.10 o 
   0   2   1     3036.85     3003.20     23.81 o 
   1   2   1    30702.38    30629.23    131.10 o 
   2   2   1     2668.53     2641.63     21.66 o 
   3   2   1        3.89       14.84      3.34 o 
   4   2   1     4039.02     3940.02     46.19 o 
   5   2   1      462.45      479.58     10.70 o 
   6   2   1     2429.65     2435.43     27.69 o 
   7   2   1     1725.93     2009.17     22.17 o 
   8   2   1       23.35       23.33      6.28 o 
   9   2   1     1022.52      987.57     19.29 o 
  10   2   1     2018.43     2056.49     29.33 o 
  11   2   1     1326.12     1412.36     25.97 o 
  12   2   1      192.11      226.17     13.53 o 
  13   2   1      272.43      271.05     15.86 o 
  14   2   1       91.29       74.63     13.35 o 
  15   2   1        0.16        9.21     14.00 o 
  16   2   1      799.17      774.99     50.37 o 
  17   2   1      499.29      473.53     38.55 o 
  18   2   1        7.62       13.94     12.05 o 
 -19   3   1      354.59      330.95     26.55 o 
 -18   3   1       11.43       23.39     16.27 o 
 -17   3   1      672.27      654.56     29.96 o 
 -16   3   1      556.44      529.27     26.21 o 
 -15   3   1     1639.73     1605.20     46.80 o 
 -14   3   1       92.59       71.22     10.13 o 
 -13   3   1       25.66       32.79      7.77 o 
 -12   3   1       49.63       40.10      6.62 o 
 -11   3   1        6.32       17.30      6.56 o 
 -10   3   1     1136.43     1209.60     21.84 o 
  -9   3   1     2047.32     2097.53     27.60 o 
  -8   3   1      236.72      265.52      9.71 o 
  -7   3   1     1594.78     1582.51     20.97 o 
  -6   3   1      274.96      280.86     10.02 o 
  -5   3   1     8064.57     8153.08     51.19 o 
  -4   3   1     2122.00     2202.41     23.71 o 
  -3   3   1        8.00       11.23      2.81 o 
  -2   3   1     3600.76     3779.20     28.19 o 
  -1   3   1     1350.21     1238.20     12.87 o 
   0   3   1     2123.34     2014.18     24.36 o 
   1   3   1     5619.27     5593.45     34.58 o 
   2   3   1     3189.75     3140.99     24.85 o 
   3   3   1      446.12      410.71      9.34 o 
   4   3   1     1250.49     1236.08     17.62 o 
   5   3   1      212.61      281.35     10.26 o 
   6   3   1     1907.32     1892.76     21.21 o 
   7   3   1       13.10       33.04      5.29 o 
   8   3   1      245.99      253.13     11.37 o 
   9   3   1       22.18       18.83      5.54 o 
  10   3   1     1658.15     1646.16     26.24 o 
  11   3   1      677.42      642.88     19.36 o 
  12   3   1      164.11      216.88     18.47 o 
  13   3   1      130.59       94.46     10.91 o 
  14   3   1       37.82       32.28      8.16 o 
  15   3   1      624.03      617.79     30.22 o 
  16   3   1      154.73      174.08     19.92 o 
  17   3   1        5.62       33.84     20.36 o 
  18   3   1      491.12      502.06     34.54 o 
 -18   4   1       28.11        9.38     13.35 o 
 -17   4   1      229.60      198.75     24.97 o 
 -16   4   1        4.36       17.95      9.10 o 
 -15   4   1     1366.79     1358.09     44.40 o 
 -14   4   1       97.65       69.47     10.12 o 
 -13   4   1     1606.45     1587.98     38.31 o 
 -12   4   1      424.23      400.50     17.00 o 
 -11   4   1       54.18       55.00      8.88 o 
 -10   4   1        5.74       30.17      5.40 o 
  -9   4   1     2524.85     2469.61     30.67 o 
  -8   4   1      848.91      887.18     16.36 o 
  -7   4   1       18.67       36.13      8.33 o 
  -6   4   1      106.80       58.54      6.71 o 
  -5   4   1     2096.78     2208.45     20.91 o 
  -4   4   1     3672.56     3755.14     27.79 o 
  -3   4   1       42.11       60.20      5.56 o 
  -2   4   1      232.24      220.42      8.19 o 
  -1   4   1     2402.06     2384.90     23.46 o 
   0   4   1       24.26       25.59      5.43 o 
   1   4   1     2768.63     3001.28     35.90 o 
   2   4   1      420.16      413.41     12.17 o 
   3   4   1        4.54       13.43      2.93 o 
   4   4   1      146.41      208.28      7.78 o 
   5   4   1        9.59       14.89      5.64 o 
   6   4   1     2736.67     2909.05     29.67 o 
   7   4   1      635.55      658.56     14.82 o 
   8   4   1     3132.92     3330.25     38.12 o 
   9   4   1       31.27       29.54      5.68 o 
  10   4   1     1457.57     1500.90     27.25 o 
  11   4   1      500.37      450.25     22.80 o 
  12   4   1      141.93      127.10     14.98 o 
  13   4   1       57.65       34.43      9.35 o 
  14   4   1      242.29      267.54     23.41 o 
  15   4   1      117.39       85.24     13.30 o 
  16   4   1      137.26      121.04     24.96 o 
  17   4   1        4.98       27.73     11.51 o 
 -17   5   1      233.52      262.87     37.43 o 
 -16   5   1       36.25       31.26     10.41 o 
 -15   5   1      305.84      280.55     16.88 o 
 -14   5   1     1759.83     1695.77     41.48 o 
 -13   5   1      240.15      244.05     15.65 o 
 -12   5   1      334.56      285.25     17.96 o 
 -11   5   1      191.57      174.85     13.19 o 
 -10   5   1        4.91       20.73      4.93 o 
  -9   5   1      101.84      134.30      8.20 o 
  -8   5   1       18.51       15.91      5.03 o 
  -7   5   1      480.03      477.85     14.41 o 
  -6   5   1      529.81      562.77     13.06 o 
  -5   5   1     1078.56     1169.95     16.89 o 
  -4   5   1     3203.02     3390.56     29.90 o 
  -3   5   1      483.85      495.50     14.07 o 
  -2   5   1     2994.55     3145.29     26.46 o 
  -1   5   1      187.55      214.91      6.26 o 
   0   5   1     2270.67     2336.62     29.03 o 
   1   5   1      306.39      271.96     10.22 o 
   2   5   1      109.34       77.31      7.42 o 
   3   5   1     1154.21      948.16     24.78 o 
   4   5   1      900.72      863.53     14.15 o 
   5   5   1       79.67       90.30      7.02 o 
   6   5   1      418.98      384.03     13.36 o 
   7   5   1     1529.25     1498.72     22.57 o 
   8   5   1       91.10      105.85      9.19 o 
   9   5   1     1559.24     1538.25     27.86 o 
  10   5   1       36.68       42.55      8.53 o 
  11   5   1     1152.71     1141.94     34.84 o 
  12   5   1      881.51      805.17     25.25 o 
  13   5   1      188.82      150.60     13.12 o 
  14   5   1        2.58       31.94      8.66 o 
  15   5   1        6.43       13.16     10.20 o 
  16   5   1      130.12       99.25     30.36 o 
 -16   6   1       53.82       43.23     14.53 o 
 -15   6   1      166.47      222.43     26.57 o 
 -14   6   1      308.75      262.07     14.62 o 
 -13   6   1      298.79      358.88     18.83 o 
 -12   6   1      741.81      713.03     24.97 o 
 -11   6   1      146.06      154.94     12.27 o 
 -10   6   1     1993.72     2035.88     30.69 o 
  -9   6   1       65.49       53.16      8.00 o 
  -8   6   1       19.96       20.16      5.43 o 
  -7   6   1     2367.81     2279.84     31.93 o 
  -6   6   1      672.79      698.49     14.62 o 
  -5   6   1       18.75       20.00      4.04 o 
  -4   6   1      517.19      490.22     12.74 o 
  -3   6   1       55.76       61.11      4.55 o 
  -2   6   1        3.96        8.02      6.07 o 
  -1   6   1      721.76      668.83     13.93 o 
   0   6   1     1441.04     1435.20     22.42 o 
   1   6   1      184.56      187.01     10.14 o 
   2   6   1     1281.16     1189.97     21.93 o 
   3   6   1      247.54      279.51     16.84 o 
   4   6   1       26.15       27.03      8.02 o 
   5   6   1     2384.20     2429.16     27.84 o 
   6   6   1      929.26      824.58     17.37 o 
   7   6   1      255.82      234.95     10.72 o 
   8   6   1     1905.07     1905.12     29.87 o 
   9   6   1      117.79      116.57     13.08 o 
  10   6   1      640.13      673.46     22.28 o 
  11   6   1      188.70      194.27     17.74 o 
  12   6   1        2.89       12.76      8.93 o 
  13   6   1      625.51      629.39     25.16 o 
  14   6   1       94.91       57.90      9.23 o 
  15   6   1      489.35      454.63     28.63 o 
 -15   7   1       15.32       25.69     15.57 o 
 -14   7   1       33.28       26.50     10.52 o 
 -13   7   1      786.86      760.24     33.15 o 
 -12   7   1      138.51       93.35     10.66 o 
 -11   7   1     3956.81     3958.22     78.68 o 
 -10   7   1      270.18      218.10     16.50 o 
  -9   7   1      323.90      310.97     15.31 o 
  -8   7   1     1228.50     1187.57     27.81 o 
  -7   7   1      339.95      334.27     12.55 o 
  -6   7   1      169.72      163.91      9.27 o 
  -5   7   1      318.80      316.82     10.82 o 
  -4   7   1      177.27      171.77     11.60 o 
  -3   7   1     1803.47     1854.85     34.78 o 
  -2   7   1     1878.28     1834.54     34.91 o 
  -1   7   1       41.01       24.84      9.64 o 
   0   7   1       25.94       38.46      6.14 o 
   1   7   1      268.21      286.55     11.92 o 
   2   7   1     2000.48     1979.54     33.71 o 
   3   7   1      400.40      412.55     18.36 o 
   4   7   1     2449.41     2546.92     64.12 o 
   5   7   1      440.05      433.38     20.44 o 
   6   7   1     3424.05     3574.70     44.90 o 
   7   7   1      484.10      483.09     16.84 o 
   8   7   1      883.10      790.21     19.45 o 
   9   7   1      436.90      402.64     25.60 o 
  10   7   1      351.41      413.94     18.94 o 
  11   7   1      622.94      623.13     22.00 o 
  12   7   1        9.02        7.34     15.57 o 
  13   7   1      557.41      545.73     32.94 o 
  14   7   1      106.34       79.89     11.49 o 
 -13   8   1       37.82        7.89     10.47 o 
 -12   8   1     1657.20     1721.21     76.80 o 
 -11   8   1       13.24       34.96     10.37 o 
 -10   8   1      839.44      817.95     34.58 o 
  -9   8   1       32.53       33.43      9.37 o 
  -8   8   1      812.20      749.00     21.82 o 
  -7   8   1      299.28      306.54     19.70 o 
  -6   8   1     1736.81     1792.54     34.82 o 
  -5   8   1      278.86      270.88     16.59 o 
  -4   8   1      186.93      195.84     13.58 o 
  -3   8   1     3011.33     3350.26     60.23 o 
  -2   8   1      277.59      279.25     24.10 o 
  -1   8   1      962.89     1045.45     44.87 o 
   0   8   1      165.78      148.99     16.83 o 
   1   8   1      535.83      549.54     21.52 o 
   2   8   1      192.28      204.52     13.53 o 
   3   8   1     2589.04     2562.37     50.68 o 
   4   8   1      649.69      637.07     23.72 o 
   5   8   1     3308.60     3254.22     82.92 o 
   6   8   1      365.43      395.86     28.16 o 
   7   8   1     3070.63     3103.58     71.80 o 
   8   8   1     1060.05     1107.62     35.88 o 
   9   8   1       21.34       15.77      6.07 o 
  10   8   1        7.32       21.41     11.36 o 
  11   8   1      629.56      611.55     45.19 o 
  12   8   1       51.98       41.03     24.47 o 
 -11   9   1      205.30      173.08     23.68 o 
 -10   9   1      678.35      610.47     42.34 o 
  -9   9   1       42.51       30.52     14.21 o 
  -8   9   1      310.78      324.56     30.95 o 
  -7   9   1      279.65      230.42     20.67 o 
  -6   9   1      315.72      289.80     24.58 o 
  -5   9   1      789.21      729.20     25.64 o 
  -4   9   1       11.51       15.60     11.69 o 
  -3   9   1       45.21       75.26     17.87 o 
  -2   9   1      343.87      318.68     34.27 o 
  -1   9   1       71.59       48.70     14.24 o 
   0   9   1      172.71      191.21     27.25 o 
   1   9   1      832.00      894.64     55.10 o 
   2   9   1        3.54       12.95      7.35 o 
   3   9   1      249.47      281.80     18.58 o 
   4   9   1      600.21      579.89     33.75 o 
   5   9   1       45.80       62.16     12.58 o 
   6   9   1       12.41        2.06     12.48 o 
   7   9   1     2561.69     2749.64     82.05 o 
   8   9   1       37.18       39.47     16.68 o 
   9   9   1     1666.63     1711.26     77.55 o 
  10   9   1      150.56      145.86     18.39 o 
  -8  10   1       31.53       55.13     25.71 o 
  -7  10   1      444.29      523.09     69.59 o 
  -6  10   1      720.76      805.10     64.89 o 
  -5  10   1       12.70       26.55     14.93 o 
  -4  10   1     1016.88     1014.90     79.67 o 
  -3  10   1      366.64      325.82     43.93 o 
  -2  10   1      241.59      235.89     39.89 o 
  -1  10   1     1107.90     1105.79     60.04 o 
   0  10   1      384.38      369.49     50.72 o 
   1  10   1      196.44      184.04     30.83 o 
   2  10   1     2998.57     3263.16    137.52 o 
   3  10   1     1619.33     1630.45     77.25 o 
   4  10   1      545.32      551.64     54.68 o 
   5  10   1      760.17      882.91     70.63 o 
   6  10   1        6.31       45.74     21.34 o 
   7  10   1      283.18      264.42     47.61 o 
 -20   0   2       57.83       33.77     31.36 o 
 -19   0   2      160.49      195.35     70.83 o 
 -18   0   2      327.10      353.91     38.25 o 
 -17   0   2        0.86       15.80      8.56 o 
 -16   0   2      637.42      615.00     34.03 o 
 -15   0   2      380.93      352.77     25.61 o 
 -14   0   2     9605.83    10118.62    205.03 o 
 -13   0   2     4287.70     4259.47     84.96 o 
 -12   0   2      691.48      630.70     27.56 o 
 -11   0   2      327.05      264.67     16.56 o 
 -10   0   2     1168.76     1062.90     64.12 o 
  -9   0   2     6166.12     6351.95     66.53 o 
  -8   0   2       91.77      162.73     13.38 o 
  -7   0   2    23482.34    23556.51    180.72 o 
  -6   0   2    44968.00    43305.61    367.43 o 
  -4   0   2     3604.12     3744.60     38.68 o 
  -3   0   2     2768.83     2945.02     30.02 o 
  -2   0   2    14495.82    13986.77     74.19 o 
   1   0   2      961.22      866.11     14.88 o 
   2   0   2    16307.68    15854.24    109.69 o 
   3   0   2     4627.59     4531.68     37.14 o 
   4   0   2    16249.12    15916.09    114.81 o 
   5   0   2     7792.65     7768.79     57.55 o 
   6   0   2     9957.13    10407.35    100.19 o 
   7   0   2     1421.94     1137.03     23.77 o 
   8   0   2      230.29      184.89     12.35 o 
   9   0   2     1742.68     1959.47     37.20 o 
  10   0   2    11240.62    11256.90    192.89 o 
  11   0   2     7625.24     7660.97    122.04 o 
  12   0   2      849.18      755.88     29.89 o 
  13   0   2     1652.50     1777.50     49.06 o 
  14   0   2       66.23       98.31     21.22 o 
  15   0   2       17.79       38.80     15.08 o 
  16   0   2     1073.60     1133.11    105.23 o 
  17   0   2      125.25      154.26     36.21 o 
  18   0   2      943.92      972.80     71.44 o 
 -19   1   2       72.18       88.81     12.86 o 
 -18   1   2     1016.93     1001.28     42.10 o 
 -17   1   2     2406.09     2474.41     62.42 o 
 -16   1   2     3647.25     3753.50    108.44 o 
 -15   1   2       27.13       44.62      8.52 o 
 -14   1   2     1490.50     1580.65     34.28 o 
 -13   1   2       67.10       60.31      7.24 o 
 -12   1   2      592.71      563.07     17.59 o 
 -11   1   2     3054.80     2993.46     35.63 o 
 -10   1   2      793.20      850.88     16.56 o 
  -9   1   2     6730.25     6844.57     65.36 o 
  -8   1   2    17154.93    17700.36    107.42 o 
  -7   1   2        5.09       15.36      6.22 o 
  -6   1   2    17145.03    17217.34     71.03 o 
  -5   1   2     7605.63     7794.39     38.88 o 
  -4   1   2    12637.40    13056.48     53.81 o 
  -3   1   2    25411.50    24644.37     97.78 o 
  -2   1   2     4529.62     4514.65     19.60 o 
  -1   1   2      102.07       93.79      3.98 o 
   0   1   2     1312.98     1304.63     14.12 o 
   1   1   2      560.87      425.73      7.66 o 
   2   1   2      487.33      531.50     10.68 o 
   3   1   2    12000.52    11267.32     53.90 o 
   4   1   2     2462.73     2412.86     23.28 o 
   5   1   2     5056.85     4808.21     30.72 o 
   6   1   2     7789.73     7965.31     53.94 o 
   7   1   2     9531.33     9976.51     66.27 o 
   8   1   2     1672.05     1468.46     20.71 o 
   9   1   2     3683.08     3674.84     41.43 o 
  10   1   2       96.53      106.75     10.13 o 
  11   1   2     3045.19     2997.51     38.18 o 
  12   1   2     3077.66     2998.29     49.53 o 
  13   1   2       10.82       10.06      8.05 o 
  14   1   2     2625.24     2617.70     60.72 o 
  15   1   2     1024.05     1112.74     51.92 o 
  16   1   2      448.46      460.22     29.19 o 
  17   1   2      508.29      555.95     36.94 o 
  18   1   2      181.88      148.79     26.01 o 
 -19   2   2      456.87      500.20     33.89 o 
 -18   2   2      438.62      491.88     32.32 o 
 -17   2   2      244.08      267.18     21.83 o 
 -16   2   2     1133.40     1102.73     54.16 o 
 -15   2   2      569.54      590.13     22.16 o 
 -14   2   2        7.33       -2.82      9.73 o 
 -13   2   2     6390.16     6595.28     85.56 o 
 -12   2   2     2422.92     2494.36     43.69 o 
 -11   2   2       81.90       96.06      7.11 o 
 -10   2   2     1282.53     1170.40     21.03 o 
  -9   2   2     1274.02     1189.01     18.35 o 
  -8   2   2      271.38      229.98      8.30 o 
  -7   2   2     5906.50     5679.95     39.46 o 
  -6   2   2      493.90      530.72     10.01 o 
  -5   2   2     1155.85     1076.67     12.87 o 
  -4   2   2    29339.25    29047.14     98.89 o 
  -3   2   2      110.22      175.96      5.85 o 
  -2   2   2    10855.16    10944.89     55.15 o 
  -1   2   2     9532.18     9245.07     37.59 o 
   0   2   2     1127.17     1250.30     14.18 o 
   1   2   2    70736.49    68848.77   2169.38 o 
   2   2   2    37696.28    37988.23    137.37 o 
   3   2   2     1582.97     1599.22     17.82 o 
   4   2   2     3721.85     3554.79     34.92 o 
   5   2   2      215.46      156.45      8.23 o 
   6   2   2       18.22       18.50      5.04 o 
   7   2   2     3276.95     2941.23     30.94 o 
   8   2   2      373.26      327.79     12.62 o 
   9   2   2      303.68      286.25     11.95 o 
  10   2   2     3476.09     3460.20     41.44 o 
  11   2   2     1603.53     1580.21     34.31 o 
  12   2   2      467.47      501.01     20.04 o 
  13   2   2     3871.21     3780.05     81.68 o 
  14   2   2      297.34      281.19     20.12 o 
  15   2   2     2065.14     2008.70     84.95 o 
  16   2   2     2690.96     2799.32     77.12 o 
  17   2   2      565.85      540.70     42.92 o 
  18   2   2      233.26      233.08     22.59 o 
 -19   3   2       33.72       26.11     10.77 o 
 -18   3   2        7.86       27.40     11.48 o 
 -17   3   2     2256.53     2457.47     56.96 o 
 -16   3   2        6.29       15.40     17.21 o 
 -15   3   2     1701.67     1711.79     36.26 o 
 -14   3   2     1583.22     1651.31     41.58 o 
 -13   3   2        5.63       20.48      8.43 o 
 -12   3   2     1209.46     1237.58     25.54 o 
 -11   3   2     1917.85     1798.08     26.94 o 
 -10   3   2      133.46      139.10      8.65 o 
  -9   3   2     8226.71     8616.60     64.47 o 
  -8   3   2     5687.08     5625.59     45.19 o 
  -7   3   2     1235.56     1222.99     15.29 o 
  -6   3   2     4555.59     4623.16     33.83 o 
  -5   3   2     1649.73     1463.56     18.07 o 
  -4   3   2      992.13     1042.20     14.11 o 
  -3   3   2    15741.40    15727.13     62.40 o 
  -2   3   2     1762.41     1687.82     16.44 o 
  -1   3   2     1689.18     1722.17     16.34 o 
   0   3   2    16025.14    15460.07     99.34 o 
   1   3   2      302.34      345.52      7.22 o 
   2   3   2     2024.33     1955.49     19.53 o 
   3   3   2     3679.73     3500.77     22.42 o 
   4   3   2      320.76      236.39      9.79 o 
   5   3   2     7964.62     8249.06     61.46 o 
   6   3   2    15753.32    16467.20     90.31 o 
   7   3   2      339.41      370.02     12.43 o 
   8   3   2     2391.74     2432.72     31.83 o 
   9   3   2     1981.02     1837.99     27.60 o 
  10   3   2      214.55      238.55     13.23 o 
  11   3   2     1036.19      968.01     30.07 o 
  12   3   2     2787.70     2904.72     45.39 o 
  13   3   2       56.15       59.70      9.08 o 
  14   3   2     1499.52     1691.52     56.22 o 
  15   3   2       15.64       42.78      9.74 o 
  16   3   2      857.22      888.26     41.13 o 
  17   3   2      847.10      915.52     54.52 o 
 -18   4   2      128.87      117.93     17.77 o 
 -17   4   2       91.12       80.95     16.45 o 
 -16   4   2     1012.09     1044.47     33.63 o 
 -15   4   2     1035.12     1062.58     33.20 o 
 -14   4   2      325.14      311.36     18.24 o 
 -13   4   2     1132.02     1152.88     32.08 o 
 -12   4   2      989.96      968.30     25.97 o 
 -11   4   2      130.04      126.31     11.37 o 
 -10   4   2     4917.92     4882.36     49.09 o 
  -9   4   2      949.62      882.53     20.75 o 
  -8   4   2     1817.63     1758.45     25.68 o 
  -7   4   2    10154.07    10351.32     73.06 o 
  -6   4   2     4672.54     4895.66     34.89 o 
  -5   4   2      959.67      829.07     12.42 o 
  -4   4   2     4616.91     4525.10     31.20 o 
  -3   4   2      292.90      278.96      8.43 o 
  -2   4   2     6973.59     7346.53     46.22 o 
  -1   4   2     5612.02     5442.90     35.55 o 
   0   4   2     1277.69     1422.81     21.81 o 
   1   4   2       51.55       59.29      6.79 o 
   2   4   2     4791.59     4845.22     34.09 o 
   3   4   2      209.18      218.27      8.22 o 
   4   4   2     3883.88     3704.02     31.37 o 
   5   4   2     3993.82     3908.38     35.56 o 
   6   4   2     1336.64     1286.16     20.43 o 
   7   4   2     5124.22     5206.35     52.87 o 
   8   4   2     2581.37     2488.34     35.25 o 
   9   4   2      122.48      136.67     10.84 o 
  10   4   2     2398.15     2321.12     39.31 o 
  11   4   2      203.34      223.04     16.83 o 
  12   4   2      600.07      551.94     23.08 o 
  13   4   2     2575.59     2585.58     53.67 o 
  14   4   2      741.25      745.42     36.89 o 
  15   4   2      310.68      259.52     21.61 o 
  16   4   2      980.22     1091.59     57.21 o 
  17   4   2      213.45      142.02     71.18 o 
 -17   5   2      434.35      483.06     42.61 o 
 -16   5   2       13.52        1.54     33.17 o 
 -15   5   2       39.43       22.79      8.87 o 
 -14   5   2      317.23      359.83     18.03 o 
 -13   5   2      616.69      634.37     20.71 o 
 -12   5   2     1401.10     1386.16     46.32 o 
 -11   5   2     2422.19     2415.27     35.40 o 
 -10   5   2        5.31       14.71      6.61 o 
  -9   5   2     1271.18     1282.21     23.57 o 
  -8   5   2      756.45      805.08     15.82 o 
  -7   5   2      153.46      148.46      8.09 o 
  -6   5   2     7740.26     7968.61     70.65 o 
  -5   5   2     4861.23     4762.22     45.53 o 
  -4   5   2     6244.38     6423.57     48.48 o 
  -3   5   2     3786.41     3840.97     32.12 o 
  -2   5   2    10781.97    11329.57     75.65 o 
  -1   5   2     1347.99     1255.15     19.94 o 
   0   5   2     5510.00     5436.14     50.82 o 
   1   5   2     2049.27     2100.15     27.72 o 
   2   5   2     5822.67     5909.47     55.84 o 
   3   5   2     3482.79     3407.72     29.19 o 
   4   5   2      148.27      129.86      9.56 o 
   5   5   2      799.31      751.67     17.30 o 
   6   5   2     2917.44     2800.57     33.33 o 
   7   5   2        4.97       13.66      5.91 o 
   8   5   2     1625.55     1617.24     29.97 o 
   9   5   2     4153.14     4060.26     52.35 o 
  10   5   2       46.91       52.35      7.36 o 
  11   5   2     1026.95     1074.26     31.47 o 
  12   5   2     1459.25     1408.63     39.00 o 
  13   5   2      114.22       85.12     10.44 o 
  14   5   2      129.00      125.19     18.80 o 
  15   5   2     2075.38     2200.17     70.72 o 
  16   5   2        3.24      -12.17     12.88 o 
 -16   6   2       14.52       17.95     14.79 o 
 -15   6   2     1306.10     1228.86     43.21 o 
 -14   6   2       16.78       18.63      6.28 o 
 -13   6   2     1698.80     1695.38     40.09 o 
 -12   6   2     1872.50     1810.32     39.06 o 
 -11   6   2      221.53      201.93     12.25 o 
 -10   6   2     3523.92     3667.82     44.55 o 
  -9   6   2     1048.36     1043.21     29.28 o 
  -8   6   2     3157.46     3268.68     48.89 o 
  -7   6   2     1966.76     1956.22     28.41 o 
  -6   6   2       75.31       68.08      7.59 o 
  -5   6   2       62.63       86.85      8.38 o 
  -4   6   2      585.97      532.76     14.03 o 
  -3   6   2      449.03      522.43     13.21 o 
  -2   6   2     4139.19     4124.01     38.85 o 
  -1   6   2     2774.46     2705.80     46.24 o 
   0   6   2      167.10      190.23     10.80 o 
   1   6   2     4917.20     5026.76     57.67 o 
   2   6   2      764.28      719.12     22.98 o 
   3   6   2       16.78       27.61      6.42 o 
   4   6   2     2313.85     2264.20     35.23 o 
   5   6   2      355.86      337.25     10.62 o 
   6   6   2      342.98      346.65     12.10 o 
   7   6   2     1614.69     1571.64     26.40 o 
   8   6   2     1989.42     1960.59     29.87 o 
   9   6   2       93.95       95.41      9.44 o 
  10   6   2       27.99       31.28      7.54 o 
  11   6   2       31.41       40.93      8.02 o 
  12   6   2      843.29      801.34     28.43 o 
  13   6   2     1726.51     1696.44     50.08 o 
  14   6   2      382.17      380.02     26.91 o 
  15   6   2     1240.97     1264.00     48.25 o 
 -15   7   2       97.49       96.57     14.06 o 
 -14   7   2     1737.57     1756.65    128.74 o 
 -13   7   2       76.73       58.75     12.81 o 
 -12   7   2      961.77      991.39     28.55 o 
 -11   7   2      176.70      207.56     13.95 o 
 -10   7   2      282.52      266.06     17.07 o 
  -9   7   2      531.76      552.60     16.30 o 
  -8   7   2      545.55      524.19     17.05 o 
  -7   7   2        1.98       14.59      5.11 o 
  -6   7   2     1610.77     1637.45     24.68 o 
  -5   7   2     2586.34     2701.97     33.97 o 
  -4   7   2        4.66       13.84      3.62 o 
  -3   7   2     4739.67     4871.65     61.13 o 
  -2   7   2      869.14      900.15     32.75 o 
  -1   7   2      103.23      108.77     10.71 o 
   0   7   2     3220.45     3134.99     46.86 o 
   1   7   2     1495.28     1379.20     30.94 o 
   2   7   2     1746.60     1653.02     32.88 o 
   3   7   2     4482.81     4615.28     72.54 o 
   4   7   2       89.99       77.39     10.10 o 
   5   7   2     4123.49     4319.38     62.03 o 
   6   7   2      206.66      211.52      8.24 o 
   7   7   2       10.50        1.10      7.79 o 
   8   7   2      182.12      221.10     12.68 o 
   9   7   2      482.30      458.81     17.35 o 
  10   7   2     1028.44      987.51     30.62 o 
  11   7   2     1614.96     1565.65     60.18 o 
  12   7   2     1426.82     1420.23     44.66 o 
  13   7   2        2.38       -5.28      7.62 o 
 -13   8   2      286.10      233.01     38.43 o 
 -12   8   2      786.93      755.70     48.35 o 
 -11   8   2       16.67       31.76     11.66 o 
 -10   8   2     1833.58     1867.67     39.21 o 
  -9   8   2      110.41       82.37     10.55 o 
  -8   8   2      603.84      582.12     18.48 o 
  -7   8   2      533.86      526.13     16.04 o 
  -6   8   2      143.67      154.93      8.72 o 
  -5   8   2      250.38      247.92     16.93 o 
  -4   8   2      136.60      140.89     11.91 o 
  -3   8   2     1512.72     1569.56     51.97 o 
  -2   8   2      602.01      628.16     32.89 o 
  -1   8   2     2955.44     3076.22     46.20 o 
   0   8   2      163.08      179.15     11.73 o 
   1   8   2     1790.92     1882.48     39.88 o 
   2   8   2      752.90      712.14     27.46 o 
   3   8   2      375.70      426.97     20.74 o 
   4   8   2      170.56      157.12     13.45 o 
   5   8   2      853.18      868.32     43.02 o 
   6   8   2      158.58      176.84     18.75 o 
   7   8   2     3306.68     3179.94     83.05 o 
   8   8   2      287.38      274.11     30.22 o 
   9   8   2      531.91      558.00     33.53 o 
  10   8   2      925.71      923.16     58.33 o 
  11   8   2        3.62       35.27     15.33 o 
  12   8   2       43.73       30.69     24.41 o 
 -11   9   2       72.88       67.55     17.57 o 
 -10   9   2      112.46      104.02     57.06 o 
  -9   9   2      601.89      576.28     32.27 o 
  -8   9   2      619.39      636.51     35.49 o 
  -7   9   2       21.67       23.38     12.57 o 
  -6   9   2      336.46      315.74     22.67 o 
  -5   9   2      496.48      480.78     19.96 o 
  -4   9   2        9.54       11.83     16.02 o 
  -3   9   2      621.99      603.23     35.68 o 
  -2   9   2      398.60      425.39     41.92 o 
  -1   9   2       36.08       29.61     13.42 o 
   0   9   2      135.56      162.67     37.00 o 
   1   9   2       10.67       15.91      4.65 o 
   2   9   2      983.63     1050.76     33.35 o 
   3   9   2     1330.81     1389.64     32.67 o 
   4   9   2        7.50       23.72      9.99 o 
   5   9   2     1058.54     1009.50     42.61 o 
   6   9   2     1216.19     1107.19     45.53 o 
   7   9   2       49.82       51.00     14.55 o 
   8   9   2      355.43      294.72     24.02 o 
   9   9   2      382.64      375.88     31.38 o 
  -8  10   2        8.09       30.17     44.68 o 
  -7  10   2      178.90      221.94     37.64 o 
  -6  10   2        5.62       12.30     36.70 o 
  -5  10   2      351.62      312.00     58.31 o 
  -4  10   2      494.78      497.61     63.42 o 
  -3  10   2      181.43      133.20     29.98 o 
  -2  10   2      308.30      322.64     58.36 o 
  -1  10   2      417.32      378.99     49.58 o 
   0  10   2       32.04       42.95     19.54 o 
   1  10   2      694.24      782.11     56.50 o 
   2  10   2     1297.89     1289.69     74.39 o 
   3  10   2       84.80       42.37     27.30 o 
   4  10   2      336.86      213.42     45.19 o 
   5  10   2      615.25      650.02     47.88 o 
   6  10   2      292.84      190.38     39.14 o 
 -20   1   3      114.74      110.55     16.32 o 
 -19   1   3       34.93       25.49     18.82 o 
 -18   1   3      311.30      289.89     23.52 o 
 -17   1   3      370.64      356.92     23.34 o 
 -16   1   3      222.38      221.69     15.31 o 
 -15   1   3      132.68      124.94     15.25 o 
 -14   1   3     5253.45     5337.15     69.14 o 
 -13   1   3      109.25      124.67     11.67 o 
 -12   1   3      582.53      592.64     18.30 o 
 -11   1   3      442.70      436.78     15.13 o 
 -10   1   3     4060.66     4203.67     37.77 o 
  -9   1   3      320.92      301.45      9.73 o 
  -8   1   3     1108.52     1240.81     17.26 o 
  -7   1   3     6218.12     6382.18     42.15 o 
  -6   1   3       65.99       82.81      6.62 o 
  -5   1   3     1356.06     1212.75     37.49 o 
  -4   1   3     1966.86     1895.05     21.85 o 
  -3   1   3     2320.17     2489.33     22.64 o 
  -2   1   3     6123.82     5796.10     26.61 o 
  -1   1   3      353.95      440.88      7.53 o 
   0   1   3     1309.59     1391.05     14.98 o 
   1   1   3     2563.66     2441.20     22.19 o 
   2   1   3     2867.02     2875.24     27.75 o 
   3   1   3     1027.89     1016.21     16.47 o 
   4   1   3     1677.75     1706.83     20.48 o 
   5   1   3      286.52      276.66     10.54 o 
   6   1   3        6.78       20.05      4.21 o 
   7   1   3     3020.43     3480.96     34.69 o 
   8   1   3      102.47       80.70      6.78 o 
   9   1   3     2455.18     2391.74     33.38 o 
  10   1   3        0.64       23.17      4.85 o 
  11   1   3      193.94      156.81     12.23 o 
  12   1   3      445.72      450.19     28.10 o 
  13   1   3      574.37      563.77     29.75 o 
  14   1   3       54.99       75.24     15.06 o 
  15   1   3      357.35      371.38     25.94 o 
  16   1   3      218.82      241.58     20.35 o 
  17   1   3      338.90      310.23     29.25 o 
 -19   2   3       10.00       17.35     20.42 o 
 -18   2   3       11.05       19.26     10.85 o 
 -17   2   3       19.50       10.92      6.64 o 
 -16   2   3        6.10       24.01      6.18 o 
 -15   2   3      150.90      127.88     11.49 o 
 -14   2   3     1371.35     1411.80     27.29 o 
 -13   2   3     2367.07     2285.36     37.48 o 
 -12   2   3       38.61       42.41      8.39 o 
 -11   2   3       30.75       26.95      6.64 o 
 -10   2   3       20.98       32.51      3.95 o 
  -9   2   3      299.06      345.49      9.57 o 
  -8   2   3     1051.72     1060.54     14.02 o 
  -7   2   3      336.55      397.99      8.54 o 
  -6   2   3      691.86      620.77     14.90 o 
  -5   2   3      410.01      425.24      7.34 o 
  -4   2   3      121.42      144.14      5.65 o 
  -3   2   3     2653.64     2746.34     22.10 o 
  -2   2   3     1289.01     1221.34     15.14 o 
  -1   2   3     1508.02     1485.30     18.92 o 
   0   2   3     4012.33     3912.95     48.42 o 
   1   2   3     7464.79     7586.34     39.97 o 
   2   2   3     6787.69     7190.88     40.01 o 
   3   2   3     1234.24     1157.56     16.48 o 
   4   2   3     2492.93     2362.44     28.63 o 
   5   2   3       16.18       22.51      5.13 o 
   6   2   3      789.22      768.10     14.47 o 
   7   2   3       47.49       63.38      7.67 o 
   8   2   3      116.36      113.40      8.16 o 
   9   2   3     1090.51     1107.86     24.29 o 
  10   2   3        3.61       16.27      9.95 o 
  11   2   3      361.21      386.47     15.71 o 
  12   2   3        7.25       17.33      9.06 o 
  13   2   3        0.86       20.27     18.16 o 
  14   2   3       40.90       23.89     12.60 o 
  15   2   3      238.99      196.11     23.74 o 
  16   2   3       61.47       66.93     16.95 o 
  17   2   3      171.81      187.47     22.81 o 
 -19   3   3       42.02       29.71     10.18 o 
 -18   3   3      105.76      112.68     19.41 o 
 -17   3   3       65.70       49.30     12.42 o 
 -16   3   3      364.79      374.89     21.25 o 
 -15   3   3        9.85       19.11      7.42 o 
 -14   3   3       16.92       11.91      5.09 o 
 -13   3   3      520.78      492.45     16.81 o 
 -12   3   3      371.64      308.44     13.20 o 
 -11   3   3      296.05      267.65     12.86 o 
 -10   3   3      335.01      327.76     10.72 o 
  -9   3   3       51.44       76.44      6.75 o 
  -8   3   3      485.63      425.29     10.91 o 
  -7   3   3      335.66      354.23      9.56 o 
  -6   3   3     1361.50     1358.39     17.15 o 
  -5   3   3       65.46       88.42      5.40 o 
  -4   3   3       37.49       26.54      4.61 o 
  -3   3   3     2504.93     2584.37     26.03 o 
  -2   3   3     5645.07     5728.00     31.92 o 
  -1   3   3     4124.44     4226.89     38.79 o 
   0   3   3     1024.88      982.78     13.61 o 
   1   3   3    13305.98    13202.93     76.47 o 
   2   3   3     5644.62     6053.09     41.61 o 
   3   3   3      381.57      336.01      9.53 o 
   4   3   3      707.14      737.76     13.16 o 
   5   3   3     4732.16     4893.91     37.94 o 
   6   3   3      141.51      126.90     11.47 o 
   7   3   3       71.80       76.43      9.50 o 
   8   3   3       55.20       46.19      7.53 o 
   9   3   3        5.98       20.66     12.16 o 
  10   3   3      226.44      209.95     12.41 o 
  11   3   3      185.78      195.06     14.82 o 
  12   3   3      666.16      653.42     25.12 o 
  13   3   3        7.74        6.16     16.34 o 
  14   3   3      166.44      141.16     15.95 o 
  15   3   3        9.28       16.82     10.19 o 
  16   3   3      339.68      326.63     32.58 o 
  17   3   3      153.17      179.40     21.10 o 
 -18   4   3       19.78       14.09     14.66 o 
 -17   4   3      166.72      161.81     20.15 o 
 -16   4   3        2.35        6.32     14.68 o 
 -15   4   3      211.47      199.06     17.13 o 
 -14   4   3        3.65       11.45     10.39 o 
 -13   4   3      124.46      148.54     12.60 o 
 -12   4   3      279.92      248.60     20.48 o 
 -11   4   3     1562.71     1495.00     25.01 o 
 -10   4   3     1204.52     1244.48     20.26 o 
  -9   4   3     2538.12     2504.55     30.07 o 
  -8   4   3     1170.41     1195.89     18.39 o 
  -7   4   3      445.93      405.43      9.79 o 
  -6   4   3      596.01      622.25     11.40 o 
  -5   4   3       65.48       54.27      5.12 o 
  -4   4   3        5.45       15.33      5.74 o 
  -3   4   3      383.69      396.76      9.04 o 
  -2   4   3      482.55      671.23     11.56 o 
  -1   4   3      334.82      392.80      9.06 o 
   0   4   3      981.05     1145.15     15.44 o 
   1   4   3      244.95      290.94      7.39 o 
   2   4   3    11966.26    12602.13    111.90 o 
   3   4   3      133.77      140.39      6.93 o 
   4   4   3      172.94      187.23      8.49 o 
   5   4   3     1850.36     1880.37     23.87 o 
   6   4   3     1958.96     2010.78     27.30 o 
   7   4   3      227.80      218.41     11.41 o 
   8   4   3      561.10      539.73     19.43 o 
   9   4   3      250.65      240.88     13.23 o 
  10   4   3     1573.80     1627.25     30.38 o 
  11   4   3        0.13       17.08      5.77 o 
  12   4   3      293.93      300.73     19.00 o 
  13   4   3       97.91       53.33     14.34 o 
  14   4   3      445.22      400.56     25.78 o 
  15   4   3       50.46       52.39     26.37 o 
  16   4   3      225.36      247.97     24.37 o 
 -18   5   3      454.51      416.87     33.63 o 
 -17   5   3       16.10       37.60      9.68 o 
 -16   5   3       79.51       58.57     19.83 o 
 -15   5   3      437.79      427.67     19.64 o 
 -14   5   3       53.61       57.77      8.56 o 
 -13   5   3        6.47       11.96      4.72 o 
 -12   5   3       84.70       71.68      8.28 o 
 -11   5   3       61.44       52.85      5.95 o 
 -10   5   3        7.09       17.94      6.04 o 
  -9   5   3      827.28      750.43     16.74 o 
  -8   5   3       57.38       36.42      6.32 o 
  -7   5   3     2143.66     2167.64     26.44 o 
  -6   5   3     1488.66     1511.39     24.53 o 
  -5   5   3      206.50      258.95      9.07 o 
  -4   5   3     2119.28     2070.98     22.18 o 
  -3   5   3     2870.22     2761.51     28.65 o 
  -2   5   3      161.22      175.16      8.47 o 
  -1   5   3      337.35      319.33      7.83 o 
   0   5   3     3902.37     4075.22     47.52 o 
   1   5   3      894.97      980.63     19.97 o 
   2   5   3     4659.70     4651.23     43.01 o 
   3   5   3     1742.97     1940.12     23.61 o 
   4   5   3     1846.37     1918.90     24.85 o 
   5   5   3       50.21       89.29     11.37 o 
   6   5   3      996.21      968.79     20.17 o 
   7   5   3      719.77      660.09     17.77 o 
   8   5   3      381.42      388.45     15.57 o 
   9   5   3       26.62       36.35      8.79 o 
  10   5   3      379.80      334.38     20.36 o 
  11   5   3     1671.37     1626.74     33.53 o 
  12   5   3      273.49      270.41     21.92 o 
  13   5   3       62.00       50.98     12.23 o 
  14   5   3      106.38       79.33     17.80 o 
  15   5   3      275.43      308.37     26.45 o 
 -16   6   3      223.34      256.28     28.73 o 
 -15   6   3      447.12      471.47     41.10 o 
 -14   6   3       55.25       56.08      8.99 o 
 -13   6   3      530.23      550.45     20.76 o 
 -12   6   3       81.27       63.73      7.72 o 
 -11   6   3      355.70      361.23     17.01 o 
 -10   6   3      167.04      160.71     10.31 o 
  -9   6   3       13.19       26.81      5.41 o 
  -8   6   3      974.95      956.66     21.36 o 
  -7   6   3      210.06      207.53      9.45 o 
  -6   6   3       14.18       18.07      5.32 o 
  -5   6   3      969.91      977.90     18.77 o 
  -4   6   3      294.43      309.84     11.62 o 
  -3   6   3       29.86       16.65      4.73 o 
  -2   6   3     1979.46     2107.32     23.62 o 
  -1   6   3      875.95      929.68     20.81 o 
   0   6   3     1594.59     1691.91     28.95 o 
   1   6   3     1697.97     1711.27     29.33 o 
   2   6   3      419.47      416.05     22.24 o 
   3   6   3      757.70      741.39     19.12 o 
   4   6   3     1912.15     1900.88     27.03 o 
   5   6   3     1192.85     1131.40     25.90 o 
   6   6   3      356.82      343.82     12.29 o 
   7   6   3     1611.17     1643.16     28.31 o 
   8   6   3      693.83      674.94     21.12 o 
   9   6   3      247.58      241.88     14.87 o 
  10   6   3      266.16      253.96     21.04 o 
  11   6   3       93.09       83.84     12.84 o 
  12   6   3      313.70      295.13     19.27 o 
  13   6   3      209.45      192.53     25.29 o 
  14   6   3        2.38       28.28     14.13 o 
 -15   7   3      231.88      179.49     23.52 o 
 -14   7   3        1.88       35.41     11.64 o 
 -13   7   3      966.84      918.92     32.16 o 
 -12   7   3       24.33       27.49      6.97 o 
 -11   7   3       85.01      104.22      9.47 o 
 -10   7   3      114.13      112.90      9.65 o 
  -9   7   3     1422.15     1337.10     23.43 o 
  -8   7   3        0.91       23.61      4.33 o 
  -7   7   3       60.53       40.33      5.77 o 
  -6   7   3       87.01       96.09      7.95 o 
  -5   7   3       65.83       48.53      7.01 o 
  -4   7   3       16.38       25.02      4.27 o 
  -3   7   3     2295.52     2259.46     32.06 o 
  -2   7   3      513.29      507.59     16.47 o 
  -1   7   3     1384.05     1333.88     32.48 o 
   0   7   3     1993.39     1934.16     54.72 o 
   1   7   3      905.67      905.65     24.20 o 
   2   7   3     1582.10     1541.67     32.83 o 
   3   7   3       53.42       35.75      5.19 o 
   4   7   3      396.69      390.35     17.88 o 
   5   7   3      993.91     1055.16     33.99 o 
   6   7   3      203.10      204.09     10.47 o 
   7   7   3      265.90      269.75     16.11 o 
   8   7   3     2220.63     2267.96     45.46 o 
   9   7   3      849.46      802.74     28.76 o 
  10   7   3      483.63      421.02     22.55 o 
  11   7   3       52.53       44.33     10.22 o 
  12   7   3      253.69      219.16     24.88 o 
  13   7   3       14.54       21.47      7.89 o 
 -13   8   3       66.54       69.94     17.50 o 
 -12   8   3        1.45       18.46     16.78 o 
 -11   8   3      585.92      609.00     28.55 o 
 -10   8   3      641.22      608.96     22.49 o 
  -9   8   3        3.53       19.37      5.25 o 
  -8   8   3     1033.74     1087.07     25.31 o 
  -7   8   3       28.63       29.96      5.02 o 
  -6   8   3      364.94      375.64     14.91 o 
  -5   8   3      591.31      627.09     15.14 o 
  -4   8   3      403.42      404.32     15.85 o 
  -3   8   3       27.55       20.17      7.36 o 
  -2   8   3     1967.93     1934.35     39.56 o 
  -1   8   3     2781.76     2749.32     53.08 o 
   0   8   3     2947.92     2878.47     55.96 o 
   1   8   3     3443.76     3621.59     68.13 o 
   2   8   3      190.37      179.81     16.06 o 
   3   8   3     3830.53     3921.57     87.72 o 
   4   8   3     1599.04     1701.41     76.56 o 
   5   8   3       48.89       41.73     16.76 o 
   6   8   3      361.00      453.49     26.72 o 
   7   8   3       56.20       70.53     14.06 o 
   8   8   3      196.17      231.64     23.44 o 
   9   8   3      678.34      684.96     39.34 o 
  10   8   3      279.79      266.17     33.52 o 
  11   8   3      330.70      282.37     28.64 o 
 -11   9   3       18.72       24.25     23.01 o 
 -10   9   3     1051.27      907.23     83.02 o 
  -9   9   3      677.58      667.52     53.73 o 
  -8   9   3       69.87       69.33     18.80 o 
  -7   9   3      680.38      644.38     29.82 o 
  -6   9   3      172.95      147.04     13.32 o 
  -5   9   3       54.41       59.56      9.30 o 
  -4   9   3      672.82      723.51     34.18 o 
  -3   9   3      705.34      738.42     39.11 o 
  -2   9   3       11.72       24.66      9.49 o 
  -1   9   3     1424.22     1377.25     38.25 o 
   0   9   3     1384.66     1441.81     40.97 o 
   1   9   3     1017.95     1062.29     34.12 o 
   2   9   3      274.50      310.67     23.93 o 
   3   9   3      230.70      225.63     21.52 o 
   4   9   3       84.16       52.00     10.61 o 
   5   9   3      817.07      833.10     56.92 o 
   6   9   3      871.23      898.46     51.78 o 
   7   9   3      322.53      359.00     40.61 o 
   8   9   3      396.99      471.72     39.48 o 
   9   9   3       36.68       54.35     12.06 o 
  -8  10   3      179.47      153.74     26.92 o 
  -7  10   3      290.93      342.09     64.19 o 
  -6  10   3      120.49       58.55     19.09 o 
  -5  10   3      997.22      917.25     71.62 o 
  -4  10   3      227.35      273.51     44.15 o 
  -3  10   3      199.96      234.19     41.54 o 
  -2  10   3      933.83      943.17     63.32 o 
  -1  10   3       47.98       19.07     37.03 o 
   0  10   3      245.44      232.53     38.23 o 
   1  10   3      928.39      990.51     68.54 o 
   2  10   3        2.46       11.01     16.46 o 
   3  10   3     1225.27     1301.71     79.61 o 
   4  10   3       75.29      101.30     27.04 o 
   5  10   3       72.22       76.23     22.40 o 
 -20   0   4      838.87      845.45     55.07 o 
 -19   0   4      272.87      260.70    104.33 o 
 -18   0   4      194.83      173.48     21.30 o 
 -17   0   4      763.46      897.57     41.37 o 
 -16   0   4      769.04      779.49     32.31 o 
 -15   0   4      106.68      125.39     17.62 o 
 -14   0   4      862.64      847.66     33.04 o 
 -13   0   4     6294.11     6392.94    141.63 o 
 -12   0   4     1445.07     1458.15     32.62 o 
 -11   0   4    24079.64    24946.76    354.86 o 
 -10   0   4     8953.88     9464.54     97.46 o 
  -9   0   4     3667.00     3471.09     39.95 o 
  -8   0   4     2610.74     3117.01     45.08 o 
  -7   0   4      298.48      311.20     11.79 o 
  -6   0   4       91.99       91.68     13.60 o 
  -5   0   4     1197.08     1479.29     24.30 o 
  -4   0   4     3766.68     3651.53     39.69 o 
  -3   0   4    59514.83    54449.37    501.95 o 
  -2   0   4     8193.89     7847.20     72.08 o 
  -1   0   4     2822.64     2866.76     35.73 o 
   0   0   4    25593.01    25187.41    227.83 o 
   1   0   4       36.93       54.70      9.36 o 
   2   0   4      163.74      276.26     13.40 o 
   3   0   4     7099.48     7354.23     76.12 o 
   4   0   4    15222.96    15514.83    130.07 o 
   5   0   4     4681.48     4602.51     56.18 o 
   6   0   4     6219.76     5986.39     63.61 o 
   7   0   4      842.88      894.08     27.68 o 
   8   0   4     3718.93     3664.82     61.54 o 
   9   0   4      278.31      252.53     18.71 o 
  10   0   4       12.42       24.56      9.72 o 
  11   0   4     1755.53     1707.53     54.38 o 
  12   0   4     2312.36     2444.59    114.40 o 
  13   0   4      284.11      256.43     96.79 o 
  14   0   4     1902.68     2058.84     90.82 o 
  15   0   4     2929.63     3023.75     94.45 o 
  16   0   4      780.02      786.03     52.46 o 
  17   0   4     1125.59     1123.06     68.09 o 
 -20   1   4        2.88       36.14     13.47 o 
 -19   1   4      305.34      336.63     31.17 o 
 -18   1   4       20.99       32.10     11.45 o 
 -17   1   4      204.09      189.72     17.92 o 
 -16   1   4     1747.91     1882.82     35.19 o 
 -15   1   4     8075.60     8493.19     94.53 o 
 -14   1   4      474.82      421.59     24.32 o 
 -13   1   4     7437.28     7344.22    115.32 o 
 -12   1   4     2635.88     2644.43     33.84 o 
 -11   1   4     2569.32     2612.59     31.27 o 
 -10   1   4     8451.25     8804.50     65.01 o 
  -9   1   4       69.88       41.62      4.55 o 
  -8   1   4     9394.16     9960.15     81.78 o 
  -7   1   4    19198.48    19770.88    108.74 o 
  -6   1   4     2013.41     1966.96     21.46 o 
  -5   1   4      727.78      763.32     11.50 o 
  -4   1   4     2985.06     2661.25     26.40 o 
  -3   1   4        5.80       10.45      3.38 o 
  -2   1   4     5224.07     4977.20     26.87 o 
  -1   1   4     4947.29     4751.35     26.52 o 
   0   1   4      930.50      994.63     13.56 o 
   1   1   4      670.96      678.43     16.88 o 
   2   1   4    23112.37    22048.40     90.97 o 
   3   1   4       23.58       45.22      5.80 o 
   4   1   4     5706.59     5771.59     43.26 o 
   5   1   4     6403.28     6409.95     45.24 o 
   6   1   4       16.55       26.34      6.66 o 
   7   1   4    10767.98    10992.37     81.72 o 
   8   1   4     9922.58    10322.82     95.19 o 
   9   1   4       25.32       19.38      7.01 o 
  10   1   4     5442.11     5280.70     84.36 o 
  11   1   4      197.50      177.78     14.03 o 
  12   1   4     1039.58      926.69     57.43 o 
  13   1   4     1971.89     2014.78     50.33 o 
  14   1   4      258.02      307.22     28.62 o 
  15   1   4      631.66      624.52     36.11 o 
  16   1   4      959.12     1075.41     48.32 o 
  17   1   4        3.40       14.09     17.18 o 
 -20   2   4      305.08      330.98     27.28 o 
 -19   2   4      148.30      152.24     24.52 o 
 -18   2   4      335.63      387.75     30.68 o 
 -17   2   4      279.34      286.54     19.26 o 
 -16   2   4      215.16      204.17     18.95 o 
 -15   2   4      627.70      605.49     21.50 o 
 -14   2   4     2008.17     2004.66     44.47 o 
 -13   2   4      970.55      904.23     23.11 o 
 -12   2   4     6394.33     6588.60     61.92 o 
 -11   2   4     3920.78     3857.41     40.88 o 
 -10   2   4     2041.09     2146.41     37.12 o 
  -9   2   4     4728.44     4509.27     40.56 o 
  -8   2   4     6055.12     5884.32     46.32 o 
  -7   2   4       43.73       47.19      5.47 o 
  -6   2   4     5012.63     4812.18     42.42 o 
  -5   2   4    16305.67    16196.84    107.10 o 
  -4   2   4     3712.12     3745.07     36.33 o 
  -3   2   4     5641.92     5546.61     37.02 o 
  -2   2   4     7952.02     8019.70     37.30 o 
  -1   2   4     5203.94     5385.55     39.75 o 
   0   2   4    10961.57    10773.25     72.69 o 
   1   2   4      602.02      517.02     11.99 o 
   2   2   4     5236.92     5007.67     38.70 o 
   3   2   4     5609.55     5264.70     50.29 o 
   4   2   4      251.57      239.65     14.08 o 
   5   2   4     1623.06     1498.42     20.89 o 
   6   2   4    15626.29    16088.93    110.58 o 
   7   2   4      101.23      103.07      7.45 o 
   8   2   4     5716.13     5744.56     58.92 o 
   9   2   4     2747.32     2744.35     36.15 o 
  10   2   4       15.34       22.73      9.98 o 
  11   2   4     1461.64     1419.14     32.17 o 
  12   2   4     3655.87     3718.09     83.96 o 
  13   2   4       22.63       -4.56     17.97 o 
  14   2   4     1359.06     1345.91     61.80 o 
  15   2   4     1099.86     1137.59     45.35 o 
  16   2   4       73.42       79.03     18.94 o 
  17   2   4     1064.37     1169.13     51.35 o 
 -19   3   4      405.95      446.38     36.50 o 
 -18   3   4     1195.20     1279.25     43.42 o 
 -17   3   4      179.00      142.37     23.28 o 
 -16   3   4      856.23      894.56     30.84 o 
 -15   3   4     1049.10     1071.96     28.48 o 
 -14   3   4      193.50      176.24     11.46 o 
 -13   3   4      193.30      190.94     11.60 o 
 -12   3   4      794.10      765.36     17.94 o 
 -11   3   4      443.18      444.52     15.40 o 
 -10   3   4     3601.52     3635.89     39.04 o 
  -9   3   4     2446.90     2331.56     26.68 o 
  -8   3   4     4658.99     4668.56     69.24 o 
  -7   3   4     2928.73     2882.17     31.69 o 
  -6   3   4      692.27      650.67     10.17 o 
  -5   3   4     5255.42     5062.17     34.56 o 
  -4   3   4     7463.67     7489.91     49.62 o 
  -3   3   4      585.87      511.80     10.02 o 
  -2   3   4     4446.42     4374.52     44.31 o 
  -1   3   4    16944.86    16540.45     93.24 o 
   0   3   4     2333.50     2413.04     26.37 o 
   1   3   4     1102.22      920.39     19.50 o 
   2   3   4      275.75      338.04     11.21 o 
   3   3   4      337.27      425.07     11.46 o 
   4   3   4     3232.67     2810.66     28.02 o 
   5   3   4     5091.35     5144.42     48.04 o 
   6   3   4       59.99       77.60      8.58 o 
   7   3   4     4610.34     4677.14     50.97 o 
   8   3   4     2856.22     2746.02     36.55 o 
   9   3   4     1402.47     1389.28     26.59 o 
  10   3   4     2716.53     2636.57     49.26 o 
  11   3   4      553.67      538.27     22.75 o 
  12   3   4      129.37      139.38     20.06 o 
  13   3   4     1220.20     1252.03     45.30 o 
  14   3   4      798.04      775.01     36.06 o 
  15   3   4       24.22       43.22     10.48 o 
  16   3   4     1250.02     1273.63     56.01 o 
 -19   4   4      134.04      172.46     24.69 o 
 -18   4   4       22.16       31.49     17.13 o 
 -17   4   4      758.42      840.47     36.00 o 
 -16   4   4      394.65      392.84     18.49 o 
 -15   4   4      909.07      884.70     30.04 o 
 -14   4   4     2450.01     2489.14     46.86 o 
 -13   4   4      700.86      697.07     22.19 o 
 -12   4   4     2794.27     2811.91     36.21 o 
 -11   4   4     3947.17     3872.89     52.92 o 
 -10   4   4      475.51      517.02     19.52 o 
  -9   4   4     2007.62     2046.03     26.46 o 
  -8   4   4     3865.82     3930.85     39.48 o 
  -7   4   4      315.31      354.82     10.34 o 
  -6   4   4     7637.81     7677.20     55.81 o 
  -5   4   4      541.76      510.80     14.92 o 
  -4   4   4        6.31       10.70      3.81 o 
  -3   4   4     3494.78     3311.56     26.10 o 
  -2   4   4       36.12       32.40      4.76 o 
  -1   4   4     2049.78     2133.98     20.17 o 
   0   4   4    11397.99    11535.89     65.00 o 
   1   4   4     5488.14     5865.01     44.44 o 
   2   4   4     4035.85     4362.13     33.89 o 
   3   4   4    14325.87    14408.35    103.73 o 
   4   4   4     4822.24     4921.02     46.30 o 
   5   4   4      363.49      330.57     11.85 o 
   6   4   4       97.24       56.17      9.40 o 
   7   4   4     1946.44     1965.65     29.98 o 
   8   4   4      764.12      731.51     19.99 o 
   9   4   4     5522.29     5583.88     68.59 o 
  10   4   4        0.64       34.91      8.97 o 
  11   4   4     2640.52     2684.82     79.13 o 
  12   4   4      126.13      140.47     16.76 o 
  13   4   4       15.38       26.29     20.80 o 
  14   4   4     2286.99     2334.24     65.14 o 
  15   4   4      863.58      919.36     49.80 o 
  16   4   4       73.15       78.34     12.51 o 
 -18   5   4      834.59      835.76     47.08 o 
 -17   5   4        1.66       10.98     12.71 o 
 -16   5   4     1673.93     1771.21     74.07 o 
 -15   5   4      249.51      279.22     23.43 o 
 -14   5   4      467.90      452.48     21.07 o 
 -13   5   4     1402.66     1488.14     36.61 o 
 -12   5   4      860.16      838.13     21.93 o 
 -11   5   4      577.72      575.15     18.82 o 
 -10   5   4     3128.14     3098.77     44.13 o 
  -9   5   4       73.14       83.23      7.48 o 
  -8   5   4       12.83       22.63      3.46 o 
  -7   5   4     3867.74     3882.48     39.74 o 
  -6   5   4      103.29      135.94      8.56 o 
  -5   5   4     3421.65     3575.08     43.30 o 
  -4   5   4     6092.08     6388.67     58.10 o 
  -3   5   4     1594.14     1607.71     19.49 o 
  -2   5   4     2769.12     2803.19     35.23 o 
  -1   5   4     4568.06     4594.34     37.90 o 
   0   5   4        8.08       26.70      6.68 o 
   1   5   4     7227.59     7332.47     65.74 o 
   2   5   4      196.55      185.01      8.53 o 
   3   5   4        0.65       16.41      8.08 o 
   4   5   4     6267.66     6417.91     61.60 o 
   5   5   4     1925.67     1962.94     27.45 o 
   6   5   4      849.75      851.53     20.27 o 
   7   5   4     5581.88     5515.75     73.57 o 
   8   5   4      739.71      712.27     23.20 o 
   9   5   4       23.44       21.83      7.31 o 
  10   5   4     2054.60     2121.42     42.91 o 
  11   5   4     2004.51     1999.04     55.07 o 
  12   5   4     1270.65     1273.45     36.04 o 
  13   5   4     1388.78     1383.34     46.98 o 
  14   5   4       28.76       36.38     14.47 o 
  15   5   4      796.99      793.12     38.71 o 
 -17   6   4      276.08      277.76     31.73 o 
 -16   6   4      334.58      335.07     25.83 o 
 -15   6   4      540.32      543.37     40.71 o 
 -14   6   4     1734.08     1710.05     62.79 o 
 -13   6   4       18.49       25.58      9.82 o 
 -12   6   4      655.10      633.12     19.97 o 
 -11   6   4      703.64      742.50     18.72 o 
 -10   6   4       95.13       92.21      9.32 o 
  -9   6   4     2531.01     2504.84     34.26 o 
  -8   6   4     1517.76     1508.51     26.70 o 
  -7   6   4       85.69       88.88      7.18 o 
  -6   6   4     3241.49     3273.86     41.14 o 
  -5   6   4     5336.78     5466.25     66.33 o 
  -4   6   4        8.28       25.20      7.02 o 
  -3   6   4      180.30      157.04      8.23 o 
  -2   6   4      415.34      417.40     15.71 o 
  -1   6   4      896.35      926.62     20.97 o 
   0   6   4      189.48      199.51     17.89 o 
   1   6   4     1844.30     1796.16     31.24 o 
   2   6   4       30.88       38.38      5.48 o 
   3   6   4     3300.10     3226.19     40.67 o 
   4   6   4      904.08      915.67     19.38 o 
   5   6   4     1199.79     1116.76     25.08 o 
   6   6   4     1294.14     1246.76     24.31 o 
   7   6   4       70.99       46.74      7.65 o 
   8   6   4     2175.53     2169.70     44.62 o 
   9   6   4     4976.05     5141.09     98.99 o 
  10   6   4       81.91       72.88     10.26 o 
  11   6   4     1809.93     1895.45     51.44 o 
  12   6   4      948.77      983.70     40.96 o 
  13   6   4      415.64      344.38     26.61 o 
  14   6   4      287.96      337.27     26.27 o 
 -15   7   4       45.08       56.42      9.89 o 
 -14   7   4       24.98       45.90     14.84 o 
 -13   7   4       39.20       63.83     13.08 o 
 -12   7   4      108.88      138.18     13.67 o 
 -11   7   4      172.66      150.80     10.63 o 
 -10   7   4     1325.50     1401.93     28.53 o 
  -9   7   4      430.33      399.97     14.73 o 
  -8   7   4      213.42      208.43     11.43 o 
  -7   7   4      641.24      679.94     18.98 o 
  -6   7   4      579.85      520.14     21.95 o 
  -5   7   4     1139.70     1191.29     28.60 o 
  -4   7   4     5771.19     5809.90     63.36 o 
  -3   7   4        6.30       25.77      5.83 o 
  -2   7   4     3099.31     3166.22     52.96 o 
  -1   7   4     2444.23     2404.11     51.45 o 
   0   7   4       97.67       93.75      8.25 o 
   1   7   4       35.73       43.06      6.80 o 
   2   7   4     1154.57     1149.37     31.28 o 
   3   7   4     1474.11     1470.01     29.96 o 
   4   7   4     2940.41     2963.31     55.08 o 
   5   7   4     2485.38     2440.80     42.50 o 
   6   7   4      352.98      343.82     15.26 o 
   7   7   4     1172.85     1114.57     38.53 o 
   8   7   4      414.50      390.09     19.24 o 
   9   7   4      259.95      287.03     22.07 o 
  10   7   4     1270.74     1224.65     38.82 o 
  11   7   4      150.84      113.25     17.06 o 
  12   7   4      365.13      362.69     42.48 o 
 -13   8   4        4.71       12.38      9.72 o 
 -12   8   4      490.12      480.43     33.26 o 
 -11   8   4     1770.43     1788.80     59.31 o 
 -10   8   4      617.59      547.73     38.24 o 
  -9   8   4       15.25       17.31      4.38 o 
  -8   8   4     2290.14     2284.72     44.37 o 
  -7   8   4       88.84       73.41      9.32 o 
  -6   8   4     2240.84     2404.47     41.27 o 
  -5   8   4      101.21      106.58      8.24 o 
  -4   8   4      634.01      650.27     14.43 o 
  -3   8   4      526.93      557.31     26.79 o 
  -2   8   4       12.80       23.44      4.92 o 
  -1   8   4       65.19       82.33     10.43 o 
   0   8   4     3886.76     4043.69     60.80 o 
   1   8   4      606.98      522.99     23.03 o 
   2   8   4      695.58      619.62     25.32 o 
   3   8   4     1411.67     1503.64     43.76 o 
   4   8   4     1060.05     1080.31     40.02 o 
   5   8   4      306.17      320.88     37.46 o 
   6   8   4      644.48      627.00     27.75 o 
   7   8   4       68.30       60.90     14.96 o 
   8   8   4      175.24      155.27     28.84 o 
   9   8   4      547.73      502.23     38.54 o 
  10   8   4        4.52       24.05     16.22 o 
 -11   9   4        1.40       14.95     10.74 o 
 -10   9   4       14.71       44.90     26.45 o 
  -9   9   4      212.85      230.76     23.28 o 
  -8   9   4      156.75      163.55     31.50 o 
  -7   9   4     1158.35     1073.93     40.57 o 
  -6   9   4      288.44      301.08     30.00 o 
  -5   9   4      103.86      103.61     12.74 o 
  -4   9   4      619.05      673.64     24.15 o 
  -3   9   4      275.46      232.35     18.08 o 
  -2   9   4      616.92      610.54     23.01 o 
  -1   9   4     1111.40     1078.71     44.16 o 
   0   9   4      205.25      173.84     17.79 o 
   1   9   4      547.05      564.42     23.19 o 
   2   9   4       21.29       27.87      8.47 o 
   3   9   4       93.67       91.19     26.62 o 
   4   9   4      720.81      771.99     41.45 o 
   5   9   4        7.51       45.72     11.84 o 
   6   9   4       43.26       43.51     13.79 o 
   7   9   4      164.17      193.95     26.09 o 
   8   9   4      211.63      190.20     27.05 o 
  -7  10   4      201.40      178.95     44.57 o 
  -6  10   4      208.15      170.43     23.72 o 
  -5  10   4      431.29      378.85     51.25 o 
  -4  10   4       59.97       36.88     33.02 o 
  -3  10   4      751.53      823.01     68.05 o 
  -2  10   4      235.65      187.55     36.01 o 
  -1  10   4       96.47       79.95     27.60 o 
   0  10   4      640.00      696.35     63.03 o 
   1  10   4        3.75       23.84     15.45 o 
   2  10   4      189.75      245.69     53.58 o 
   3  10   4      382.10      356.38     39.20 o 
   4  10   4        2.98       36.04     22.41 o 
 -20   1   5      186.28      198.40     24.85 o 
 -19   1   5      415.22      433.41     38.13 o 
 -18   1   5      113.46       77.73      9.66 o 
 -17   1   5      100.24       91.48     12.34 o 
 -16   1   5      721.10      686.96     27.01 o 
 -15   1   5     2061.07     2036.59     34.04 o 
 -14   1   5      208.25      196.76     12.10 o 
 -13   1   5     1075.88     1006.72     21.62 o 
 -12   1   5      335.74      334.06     13.50 o 
 -11   1   5       18.66       23.42      5.73 o 
 -10   1   5     1133.41     1039.71     15.67 o 
  -9   1   5      637.98      684.59     13.94 o 
  -8   1   5     2195.71     2384.67     23.96 o 
  -7   1   5      958.12      923.37     13.74 o 
  -6   1   5     4208.57     4621.92     32.44 o 
  -5   1   5       25.25       58.21      4.96 o 
  -4   1   5        7.75        7.59      5.50 o 
  -3   1   5     4145.80     4158.55     44.60 o 
  -2   1   5     2950.81     3151.93     27.74 o 
  -1   1   5      938.76      964.05     14.35 o 
   0   1   5      872.58      822.79     13.96 o 
   1   1   5     5393.13     5753.75     41.53 o 
   2   1   5      136.73      136.30      9.63 o 
   3   1   5     1283.04     1377.10     22.91 o 
   4   1   5      166.70      178.69     11.04 o 
   5   1   5      121.24      133.31      9.70 o 
   6   1   5      331.11      306.11     12.41 o 
   7   1   5      361.57      412.80     17.10 o 
   8   1   5     1884.85     1937.54     29.72 o 
   9   1   5     1299.60     1262.93     27.84 o 
  10   1   5       18.89       19.60     11.58 o 
  11   1   5      122.24      128.91     16.26 o 
  12   1   5      135.22      125.90     19.24 o 
  13   1   5      779.34      788.34     38.07 o 
  14   1   5      122.85       94.56     19.35 o 
  15   1   5        0.51       18.70     10.50 o 
  16   1   5      600.16      606.53     41.81 o 
 -20   2   5        1.70       12.40     32.51 o 
 -19   2   5        5.29       11.40     10.44 o 
 -18   2   5      227.04      211.48     18.91 o 
 -17   2   5        8.95       16.67      7.66 o 
 -16   2   5        2.98       23.75      5.29 o 
 -15   2   5      819.18      808.78     24.92 o 
 -14   2   5      821.31      794.03     25.38 o 
 -13   2   5      868.59      878.14     20.44 o 
 -12   2   5       66.32       63.57      6.92 o 
 -11   2   5      437.43      413.06     12.99 o 
 -10   2   5      226.54      210.17      7.70 o 
  -9   2   5     2746.45     3033.93     30.66 o 
  -8   2   5       49.65       75.09      8.28 o 
  -7   2   5     3539.65     3587.50     44.17 o 
  -6   2   5       28.56       47.45      7.97 o 
  -5   2   5        1.86        3.89      6.08 o 
  -4   2   5      453.69      456.46     10.86 o 
  -3   2   5      667.50      775.68     12.34 o 
  -2   2   5     1056.35      924.52     15.51 o 
  -1   2   5       71.48       73.87      5.51 o 
   0   2   5      100.85       87.10      7.06 o 
   1   2   5     1500.59     1531.31     22.80 o 
   2   2   5        5.37       19.44      5.23 o 
   3   2   5      313.99      241.41     10.15 o 
   4   2   5      951.64      970.52     17.40 o 
   5   2   5     1168.05     1193.86     19.71 o 
   6   2   5      883.69      860.70     18.62 o 
   7   2   5       13.32       20.24      7.96 o 
   8   2   5     1303.42     1345.62     25.71 o 
   9   2   5      889.82      869.84     22.72 o 
  10   2   5      354.09      340.40     19.69 o 
  11   2   5       48.47       77.51     16.55 o 
  12   2   5      481.23      459.97     28.92 o 
  13   2   5      108.69      116.31     15.79 o 
  14   2   5        2.15       17.90     29.17 o 
  15   2   5       38.09       48.72     16.35 o 
  16   2   5      483.24      448.80     31.99 o 
 -19   3   5      320.30      287.70     30.39 o 
 -18   3   5        0.21       11.73     11.88 o 
 -17   3   5      158.05      140.35     15.39 o 
 -16   3   5      630.18      639.32     25.42 o 
 -15   3   5       33.92       50.44      7.80 o 
 -14   3   5      742.92      734.20     25.98 o 
 -13   3   5      955.30      924.24     30.21 o 
 -12   3   5      581.42      544.72     14.73 o 
 -11   3   5      648.85      621.49     12.05 o 
 -10   3   5      666.83      737.81     25.14 o 
  -9   3   5        7.97       24.70      6.52 o 
  -8   3   5      552.93      550.68     15.75 o 
  -7   3   5     2331.71     2360.23     38.08 o 
  -6   3   5        6.11       22.70      5.83 o 
  -5   3   5     1824.36     1758.74     21.56 o 
  -4   3   5       33.16       43.12      4.19 o 
  -3   3   5      587.37      682.66     12.09 o 
  -2   3   5    12455.62    13344.26     83.82 o 
  -1   3   5      694.37      685.09     14.02 o 
   0   3   5      932.89      991.23     16.64 o 
   1   3   5      526.81      518.78     11.48 o 
   2   3   5      881.43      936.51     15.86 o 
   3   3   5      397.27      408.87     12.34 o 
   4   3   5     1315.29     1233.36     20.00 o 
   5   3   5       97.48       88.20      8.91 o 
   6   3   5       10.96       27.70      6.46 o 
   7   3   5        5.79       -0.91      6.98 o 
   8   3   5      418.83      461.98     17.52 o 
   9   3   5       18.05       16.01      6.91 o 
  10   3   5       46.71       37.85      7.99 o 
  11   3   5      104.67       91.70     14.59 o 
  12   3   5      912.82      909.94     40.67 o 
  13   3   5      149.70      155.33     19.60 o 
  14   3   5      237.51      266.13     23.03 o 
  15   3   5      165.97      115.84     18.76 o 
 -19   4   5       37.70       32.09     13.15 o 
 -18   4   5      269.96      250.64     45.68 o 
 -17   4   5      608.85      616.45     35.45 o 
 -16   4   5       41.08       23.70     14.11 o 
 -15   4   5      796.83      804.78     26.57 o 
 -14   4   5        2.17       18.95     13.18 o 
 -13   4   5       18.24       20.91      4.66 o 
 -12   4   5     3496.38     3441.53     51.72 o 
 -11   4   5      497.55      481.00     23.29 o 
 -10   4   5        6.23       22.46      7.81 o 
  -9   4   5       16.51       31.84      7.52 o 
  -8   4   5      404.50      423.13     17.42 o 
  -7   4   5      148.91       99.24      9.65 o 
  -6   4   5       98.31      112.97      9.78 o 
  -5   4   5     1131.73     1231.11     18.39 o 
  -4   4   5      458.49      498.12     12.17 o 
  -3   4   5     6025.21     6382.56     45.80 o 
  -2   4   5      148.11      198.84      7.99 o 
  -1   4   5     1336.52     1395.88     19.08 o 
   0   4   5       15.27       30.85      9.40 o 
   1   4   5      218.64      156.78      8.98 o 
   2   4   5      211.64      197.66      9.63 o 
   3   4   5     2489.72     2546.29     31.32 o 
   4   4   5     1727.92     1797.29     26.25 o 
   5   4   5     1101.07     1067.49     21.40 o 
   6   4   5     1075.45     1057.94     21.83 o 
   7   4   5       10.15       25.05      6.75 o 
   8   4   5      662.12      605.67     24.00 o 
   9   4   5       97.87       86.39     12.40 o 
  10   4   5        1.54       13.45     12.09 o 
  11   4   5      414.93      404.24     30.59 o 
  12   4   5      487.84      420.95     28.74 o 
  13   4   5      143.09      130.28     17.86 o 
  14   4   5     1090.36     1136.75     51.52 o 
  15   4   5       19.07       -2.68     17.64 o 
 -18   5   5       28.90       40.16     12.85 o 
 -17   5   5       87.96       60.20     19.79 o 
 -16   5   5       14.06       36.90     10.67 o 
 -15   5   5        8.17       14.44     16.88 o 
 -14   5   5      906.64      846.47     30.87 o 
 -13   5   5      376.80      339.73     15.55 o 
 -12   5   5     1032.57      990.84     27.18 o 
 -11   5   5      900.80      875.97     37.70 o 
 -10   5   5      204.22      169.48      8.88 o 
  -9   5   5        3.56       13.76      5.42 o 
  -8   5   5      321.37      291.92     13.12 o 
  -7   5   5      359.55      369.90     13.37 o 
  -6   5   5      852.00      942.15     19.55 o 
  -5   5   5     1071.32     1069.45     17.60 o 
  -4   5   5      768.54      754.94     14.96 o 
  -3   5   5     1367.84     1353.30     25.39 o 
  -2   5   5      905.03      967.32     16.04 o 
  -1   5   5        9.44       25.51      4.83 o 
   0   5   5        7.82       26.38      8.93 o 
   1   5   5     3956.45     3980.64     41.93 o 
   2   5   5      974.23      942.15     17.58 o 
   3   5   5     5135.94     5341.74     52.69 o 
   4   5   5     1187.29     1155.61     21.25 o 
   5   5   5      439.02      449.59     15.71 o 
   6   5   5     2244.03     2279.08     37.65 o 
   7   5   5       15.82       12.36      8.65 o 
   8   5   5      209.54      218.22     16.77 o 
   9   5   5       10.71       19.07      6.30 o 
  10   5   5      376.66      360.01     25.86 o 
  11   5   5      166.11      130.05     14.68 o 
  12   5   5      109.36       89.84     42.42 o 
  13   5   5      416.66      404.10     38.17 o 
  14   5   5        9.29       32.60     18.98 o 
 -17   6   5       56.23       38.81      9.53 o 
 -16   6   5      188.44      169.64     26.09 o 
 -15   6   5      109.87       85.27     17.72 o 
 -14   6   5      189.42      179.13     18.50 o 
 -13   6   5       65.26       49.35      7.51 o 
 -12   6   5        9.42       15.49      8.38 o 
 -11   6   5      400.37      380.80     16.09 o 
 -10   6   5      856.07      904.44     22.23 o 
  -9   6   5     2389.58     2463.40     36.82 o 
  -8   6   5      245.74      283.41     12.31 o 
  -7   6   5     1045.00     1070.51     26.84 o 
  -6   6   5      822.09      794.26     18.85 o 
  -5   6   5        6.13        7.77      4.41 o 
  -4   6   5      269.70      275.69     10.64 o 
  -3   6   5      457.40      446.63     14.82 o 
  -2   6   5        0.42       17.91      4.14 o 
  -1   6   5     1696.21     1769.51     22.52 o 
   0   6   5     1165.22     1124.86     20.46 o 
   1   6   5      461.87      438.49     11.79 o 
   2   6   5      897.42      898.46     18.93 o 
   3   6   5      244.27      277.40     10.81 o 
   4   6   5      139.40      118.05      8.33 o 
   5   6   5     1833.38     1846.27     35.67 o 
   6   6   5      295.82      314.32     15.50 o 
   7   6   5      505.51      507.63     21.03 o 
   8   6   5       71.75       92.70     12.75 o 
   9   6   5       64.61       90.67     13.46 o 
  10   6   5       26.98       42.66      8.43 o 
  11   6   5      267.21      247.43     19.91 o 
  12   6   5      623.66      549.53     38.23 o 
  13   6   5      463.38      461.80     29.61 o 
 -15   7   5      150.15      162.30     19.72 o 
 -14   7   5      767.80      705.60     46.34 o 
 -13   7   5      337.36      362.88     42.79 o 
 -12   7   5      388.73      365.17     20.37 o 
 -11   7   5      119.84      114.95      8.66 o 
 -10   7   5        8.29       12.10      3.12 o 
  -9   7   5      382.48      398.51     14.21 o 
  -8   7   5     1034.95     1075.03     23.19 o 
  -7   7   5     1913.37     1982.07     34.27 o 
  -6   7   5     1015.10     1042.43     25.25 o 
  -5   7   5     5695.49     5796.78     59.34 o 
  -4   7   5      520.62      524.61     20.71 o 
  -3   7   5     1291.86     1225.40     27.78 o 
  -2   7   5      746.33      778.14     27.58 o 
  -1   7   5      242.38      266.34     15.61 o 
   0   7   5      349.29      409.36     20.18 o 
   1   7   5      428.76      449.89     22.44 o 
   2   7   5     5241.34     5403.77     73.19 o 
   3   7   5       16.57       20.15      8.10 o 
   4   7   5      181.79      156.96      9.26 o 
   5   7   5      253.15      203.85     11.81 o 
   6   7   5        9.32       19.14      4.68 o 
   7   7   5     1434.68     1416.85     44.45 o 
   8   7   5       26.34       24.58      8.58 o 
   9   7   5      178.25      154.66     25.48 o 
  10   7   5      660.21      606.00     43.77 o 
  11   7   5       55.65       48.76      8.90 o 
 -13   8   5      432.27      413.62     28.40 o 
 -12   8   5      322.98      377.87     28.35 o 
 -11   8   5      316.90      296.54     33.84 o 
 -10   8   5      106.17      105.41     13.80 o 
  -9   8   5      168.99      172.09     13.68 o 
  -8   8   5     1438.93     1356.79     35.55 o 
  -7   8   5       27.45       23.99      4.86 o 
  -6   8   5     5995.58     6110.69    136.60 o 
  -5   8   5       40.29       29.85      4.87 o 
  -4   8   5     2848.43     2861.24     39.64 o 
  -3   8   5       27.18       22.99      7.35 o 
  -2   8   5     1122.86     1076.09     28.25 o 
  -1   8   5      557.03      601.97     22.23 o 
   0   8   5      287.15      349.96     20.65 o 
   1   8   5       67.50       95.96     11.97 o 
   2   8   5     1278.39     1288.35     47.27 o 
   3   8   5      593.59      617.55     29.19 o 
   4   8   5      987.75      984.02     38.35 o 
   5   8   5      848.00      920.48     52.61 o 
   6   8   5        6.83       30.38     14.28 o 
   7   8   5       45.50       46.59     13.72 o 
   8   8   5      500.74      555.24     36.09 o 
   9   8   5      123.23       89.78     16.87 o 
  10   8   5       98.23       75.96     14.38 o 
 -11   9   5      114.04       94.22     21.17 o 
 -10   9   5     1633.32     1676.93    128.57 o 
  -9   9   5       60.07       35.44     14.66 o 
  -8   9   5     1673.78     1649.85    142.37 o 
  -7   9   5      118.46       94.79     15.91 o 
  -6   9   5       91.06       71.78     10.51 o 
  -5   9   5      507.01      539.87     27.20 o 
  -4   9   5     1107.44     1181.60     40.94 o 
  -3   9   5       34.29       33.92      6.94 o 
  -2   9   5      897.45      847.24     31.36 o 
  -1   9   5       85.68      104.28     12.61 o 
   0   9   5      468.07      477.11     34.46 o 
   1   9   5      549.09      667.52     38.55 o 
   2   9   5       14.24       36.72     13.76 o 
   3   9   5       82.51      126.84     20.15 o 
   4   9   5     1452.06     1477.75     55.86 o 
   5   9   5      791.80      793.26     52.09 o 
   6   9   5      977.11     1057.29     54.77 o 
   7   9   5      676.24      776.89     51.09 o 
  -6  10   5      260.02      232.69     29.27 o 
  -5  10   5       20.85       43.87     19.90 o 
  -4  10   5      592.29      592.43     55.92 o 
  -3  10   5      901.61      982.44     71.14 o 
  -2  10   5       63.71       52.78     16.68 o 
  -1  10   5      595.62      707.41     60.55 o 
   0  10   5      986.03     1055.20     68.97 o 
   1  10   5       32.71       43.57     15.54 o 
   2  10   5     1020.68     1158.50     66.48 o 
   3  10   5      551.61      526.75     65.53 o 
 -20   0   6      596.56      546.11     42.39 o 
 -19   0   6      181.22      137.88     24.67 o 
 -18   0   6     3109.07     3110.90     83.93 o 
 -17   0   6      399.96      387.33     30.87 o 
 -16   0   6     6616.68     6718.94    117.69 o 
 -15   0   6       87.08       82.59     13.36 o 
 -14   0   6      835.17      828.96     36.44 o 
 -13   0   6      323.19      297.35     20.35 o 
 -12   0   6      139.86      131.14     12.41 o 
 -11   0   6     1499.60     1458.16     38.97 o 
 -10   0   6      961.89      911.26     31.27 o 
  -9   0   6    14598.17    15007.81    141.86 o 
  -8   0   6       23.70       48.65      8.88 o 
  -7   0   6     3660.64     3258.89     36.80 o 
  -6   0   6     3119.74     3092.88     62.25 o 
  -5   0   6     3546.39     3598.21     35.31 o 
  -4   0   6     3055.22     2773.31     56.88 o 
  -3   0   6     6989.19     7109.87     66.23 o 
  -2   0   6       52.35       35.59      5.36 o 
  -1   0   6    43757.40    45717.02    279.48 o 
   0   0   6       14.56       22.03      5.31 o 
   1   0   6    17799.20    17786.03    191.67 o 
   2   0   6     6124.96     6072.43     65.46 o 
   3   0   6     3674.76     3786.40     55.35 o 
   4   0   6     4305.83     4156.05     52.29 o 
   5   0   6     1986.94     1877.17     46.42 o 
   6   0   6      126.00      107.92     18.96 o 
   7   0   6     5711.98     5625.98     83.93 o 
   8   0   6     3235.99     3164.79     66.15 o 
   9   0   6      283.87      268.42     21.09 o 
  10   0   6     4796.29     4670.62    111.64 o 
  11   0   6       35.73       63.05     18.63 o 
  12   0   6        8.84       27.05     15.23 o 
  13   0   6     2234.86     2308.20    121.42 o 
  14   0   6       12.26       36.37     19.84 o 
  15   0   6      711.76      766.70     65.33 o 
  16   0   6     1077.38      975.60     69.65 o 
 -20   1   6     1731.44     1757.42     80.28 o 
 -19   1   6     1500.88     1513.62     49.32 o 
 -18   1   6      302.23      274.95     16.57 o 
 -17   1   6     2462.01     2553.45     55.63 o 
 -16   1   6      401.99      419.83     16.62 o 
 -15   1   6     1867.47     1874.20     37.33 o 
 -14   1   6     2185.60     2217.32     35.65 o 
 -13   1   6        3.11       18.67      8.04 o 
 -12   1   6     2496.30     2480.99     30.07 o 
 -11   1   6     3242.79     3202.09     35.37 o 
 -10   1   6       78.45       65.16      7.57 o 
  -9   1   6     5391.22     5517.27     43.91 o 
  -8   1   6     3721.01     3775.96     28.46 o 
  -7   1   6     2254.32     2465.95     21.06 o 
  -6   1   6     7921.52     7881.70     77.39 o 
  -5   1   6     5761.07     5828.40     42.98 o 
  -4   1   6     1573.62     1519.81     19.13 o 
  -3   1   6    10711.38    10114.71     67.49 o 
  -2   1   6     3488.11     3547.31     25.87 o 
  -1   1   6      145.84      138.59      7.57 o 
   0   1   6     7263.28     7215.89     50.20 o 
   1   1   6     5100.34     5166.80     40.52 o 
   2   1   6      570.54      532.34     12.66 o 
   3   1   6    10663.71    10722.40     67.04 o 
   4   1   6     2526.15     2351.53     28.32 o 
   5   1   6     2925.94     2907.84     33.10 o 
   6   1   6     4546.39     4350.80     48.41 o 
   7   1   6      998.71      992.30     21.01 o 
   8   1   6     2439.33     2348.94     37.59 o 
   9   1   6     5755.32     5887.45     92.75 o 
  10   1   6       96.60       98.41     17.82 o 
  11   1   6     3273.21     3190.30     82.79 o 
  12   1   6     1988.28     2138.07     61.83 o 
  13   1   6        0.07       14.56     10.21 o 
  14   1   6      848.68      914.08     39.50 o 
  15   1   6       78.13       86.27     20.93 o 
 -20   2   6       10.59       47.67     10.78 o 
 -19   2   6     1175.03     1260.57     67.95 o 
 -18   2   6      897.73      905.90     37.63 o 
 -17   2   6        9.84       18.62      5.81 o 
 -16   2   6     1291.18     1349.63     37.53 o 
 -15   2   6      421.57      475.58     19.42 o 
 -14   2   6     1236.96     1209.24     30.35 o 
 -13   2   6     2137.35     2105.70     51.95 o 
 -12   2   6     1200.80     1204.31     24.79 o 
 -11   2   6      133.34      153.41      7.88 o 
 -10   2   6     4453.33     4516.38     61.39 o 
  -9   2   6      259.94      251.83     12.88 o 
  -8   2   6      618.01      581.76     16.53 o 
  -7   2   6     4179.83     3939.43     39.05 o 
  -6   2   6      133.37       97.19      8.74 o 
  -5   2   6     1899.02     1819.94     17.23 o 
  -4   2   6     5022.32     4579.14     33.92 o 
  -3   2   6      672.28      695.98     13.75 o 
  -2   2   6     7981.70     7913.51     60.22 o 
  -1   2   6     3524.65     3256.73     28.91 o 
   0   2   6     1219.17     1160.25     18.66 o 
   1   2   6    20438.57    21393.92    147.54 o 
   2   2   6     7347.14     7296.16     54.51 o 
   3   2   6        0.02        7.32      5.71 o 
   4   2   6     3503.25     3618.55     38.18 o 
   5   2   6     3571.81     3448.28     40.62 o 
   6   2   6      107.69      114.38      9.12 o 
   7   2   6     2675.92     2587.37     35.10 o 
   8   2   6      319.87      306.85     13.55 o 
   9   2   6      257.87      257.78     17.56 o 
  10   2   6     2260.31     2219.06     51.29 o 
  11   2   6     1274.84     1289.89     40.34 o 
  12   2   6     1831.47     1862.30     60.61 o 
  13   2   6      602.63      674.95     35.45 o 
  14   2   6       59.32       67.20     15.15 o 
  15   2   6      364.74      337.84     28.24 o 
 -19   3   6      301.58      253.63     31.44 o 
 -18   3   6      299.48      322.28     90.20 o 
 -17   3   6     1319.00     1311.72     33.34 o 
 -16   3   6      266.21      259.96     16.11 o 
 -15   3   6      614.97      632.82     23.82 o 
 -14   3   6     6093.82     6322.23     97.24 o 
 -13   3   6     1385.80     1382.00     37.83 o 
 -12   3   6      889.66      905.89     26.69 o 
 -11   3   6     2573.88     2584.10     44.18 o 
 -10   3   6       36.53       31.91      7.39 o 
  -9   3   6     3070.53     3044.50     42.25 o 
  -8   3   6     2042.93     2035.59     31.94 o 
  -7   3   6      636.77      584.96     15.73 o 
  -6   3   6     7444.20     7380.03     85.37 o 
  -5   3   6     4437.08     4512.15     31.80 o 
  -4   3   6     1608.84     1682.47     20.71 o 
  -3   3   6     3743.13     3878.58     33.20 o 
  -2   3   6     3925.56     3735.44     30.33 o 
  -1   3   6       17.19       64.23      5.80 o 
   0   3   6     5242.48     5186.03     40.65 o 
   1   3   6     6318.05     6695.16     47.38 o 
   2   3   6     1122.20     1100.47     23.48 o 
   3   3   6     8828.99     8613.14     67.48 o 
   4   3   6     1614.28     1563.32     25.20 o 
   5   3   6     2250.19     2202.94     36.22 o 
   6   3   6     4556.50     4607.23     50.61 o 
   7   3   6      860.49      816.59     21.68 o 
   8   3   6     1699.17     1638.08     36.30 o 
   9   3   6     4163.84     4161.68     64.47 o 
  10   3   6     1272.49     1203.90     39.25 o 
  11   3   6     1434.11     1439.02     69.47 o 
  12   3   6     1846.36     1817.46     48.96 o 
  13   3   6      505.83      441.49     30.20 o 
  14   3   6      902.63      848.14     48.59 o 
  15   3   6      262.68      283.97     24.69 o 
 -19   4   6      128.46      115.26     23.16 o 
 -18   4   6      647.92      714.46     50.69 o 
 -17   4   6       86.49       94.52     20.30 o 
 -16   4   6       59.20       66.40     17.77 o 
 -15   4   6      960.81      972.00     52.03 o 
 -14   4   6      670.48      630.85     34.36 o 
 -13   4   6     4303.83     4303.77     91.89 o 
 -12   4   6      101.03       69.92     10.32 o 
 -11   4   6     2630.14     2665.24    106.00 o 
 -10   4   6     3178.31     3129.48     50.18 o 
  -9   4   6     2508.54     2494.21     38.16 o 
  -8   4   6      466.96      482.96     19.56 o 
  -7   4   6     5799.14     5737.21     65.92 o 
  -6   4   6     1291.56     1250.84     19.70 o 
  -5   4   6     2731.40     2671.38     29.71 o 
  -4   4   6     5670.39     5822.32     46.41 o 
  -3   4   6      128.64       95.83      7.96 o 
  -2   4   6       58.44       39.51      5.77 o 
  -1   4   6     3490.14     3286.78     34.15 o 
   0   4   6       71.85       90.85      7.30 o 
   1   4   6      618.47      600.82     14.60 o 
   2   4   6    10909.33    11266.30     98.97 o 
   3   4   6       14.72       25.08      5.08 o 
   4   4   6     7241.70     7220.60     77.38 o 
   5   4   6     1213.40     1197.19     22.39 o 
   6   4   6       10.86       23.93      7.21 o 
   7   4   6      652.25      606.29     22.87 o 
   8   4   6     2354.60     2265.26     43.51 o 
   9   4   6     2017.21     1954.84     46.99 o 
  10   4   6     4124.56     4149.52     85.98 o 
  11   4   6      604.05      582.08     32.64 o 
  12   4   6      276.28      268.96     23.03 o 
  13   4   6     1577.59     1555.29     52.63 o 
  14   4   6      247.05      258.06     24.16 o 
 -18   5   6      504.34      490.43     37.06 o 
 -17   5   6     1683.51     1661.97     76.31 o 
 -16   5   6        3.09       27.76     13.28 o 
 -15   5   6      683.42      712.87     37.26 o 
 -14   5   6      136.95      174.27     22.48 o 
 -13   5   6      508.72      510.42     26.42 o 
 -12   5   6       14.00       29.48      8.97 o 
 -11   5   6       89.17       70.58     11.58 o 
 -10   5   6      380.82      373.77     17.73 o 
  -9   5   6     2171.26     2248.32     48.04 o 
  -8   5   6     3333.00     3188.03     49.89 o 
  -7   5   6       98.85       88.70      7.51 o 
  -6   5   6      771.35      717.71     13.86 o 
  -5   5   6     2381.21     2226.48     27.07 o 
  -4   5   6      552.02      529.28     15.97 o 
  -3   5   6     2244.01     2260.86     28.39 o 
  -2   5   6     6080.18     6133.05     62.80 o 
  -1   5   6     1127.43     1144.23     20.31 o 
   0   5   6     5082.32     5190.88     51.78 o 
   1   5   6     1123.19     1054.01     18.77 o 
   2   5   6       72.05       79.70      7.07 o 
   3   5   6      234.84      226.18     11.12 o 
   4   5   6      358.48      338.58     15.54 o 
   5   5   6     7253.56     7179.91    143.91 o 
   6   5   6    11919.58    11703.90    176.23 o 
   7   5   6      216.40      206.16     17.38 o 
   8   5   6      783.94      781.65     26.79 o 
   9   5   6      258.61      263.55     23.31 o 
  10   5   6       99.76      110.96     18.73 o 
  11   5   6       26.87       45.69     10.39 o 
  12   5   6      387.79      360.14     34.95 o 
  13   5   6       49.20       35.68     11.38 o 
 -17   6   6       10.56       -4.74     21.22 o 
 -16   6   6      528.01      515.90     34.54 o 
 -15   6   6      802.06      813.73     50.20 o 
 -14   6   6       18.83       21.02     15.70 o 
 -13   6   6     1353.53     1474.47     40.68 o 
 -12   6   6     2273.53     2265.40     61.39 o 
 -11   6   6       45.31       50.62      7.61 o 
 -10   6   6     5044.52     5150.80     92.54 o 
  -9   6   6     1963.34     1996.75     52.87 o 
  -8   6   6       31.39       39.72      6.03 o 
  -7   6   6      968.35      934.75     24.94 o 
  -6   6   6       65.06       68.57      6.74 o 
  -5   6   6      200.73      196.60      9.67 o 
  -4   6   6     3363.77     3352.14     44.96 o 
  -3   6   6      156.65      168.90      8.66 o 
  -2   6   6     3818.32     3851.13     47.63 o 
  -1   6   6      407.76      415.86     13.55 o 
   0   6   6     1241.18     1234.12     31.03 o 
   1   6   6     3770.50     3850.18     53.05 o 
   2   6   6     6411.28     6734.45     80.98 o 
   3   6   6     1923.08     1924.00     30.80 o 
   4   6   6     4481.31     4508.24     53.14 o 
   5   6   6     8318.57     8213.29    171.90 o 
   6   6   6       35.43       29.79      8.03 o 
   7   6   6     1101.35     1115.17     39.55 o 
   8   6   6       35.11       35.93      9.11 o 
   9   6   6      205.34      167.99     18.68 o 
  10   6   6      351.75      348.02     23.50 o 
  11   6   6      286.53      294.46     24.18 o 
  12   6   6       81.49       68.58     11.79 o 
 -15   7   6      359.91      374.03     36.24 o 
 -14   7   6      798.68      777.49     51.12 o 
 -13   7   6       41.13       50.99     10.91 o 
 -12   7   6       83.34       90.05     14.41 o 
 -11   7   6      120.56      123.15     20.25 o 
 -10   7   6       16.27       16.70      7.54 o 
  -9   7   6      898.64      863.92     22.96 o 
  -8   7   6     1462.24     1485.43     28.25 o 
  -7   7   6      115.15      102.58      8.38 o 
  -6   7   6     2588.58     2593.85     42.04 o 
  -5   7   6       52.64       29.71      5.25 o 
  -4   7   6       39.69       36.44      6.22 o 
  -3   7   6     1443.50     1386.23     23.68 o 
  -2   7   6      673.78      716.54     18.97 o 
  -1   7   6      184.57      180.83      9.31 o 
   0   7   6     3990.65     4081.24     50.20 o 
   1   7   6     1466.15     1438.31     34.76 o 
   2   7   6     2181.92     2125.21     35.65 o 
   3   7   6      359.61      399.78     14.50 o 
   4   7   6      475.53      447.14     15.79 o 
   5   7   6     1479.03     1430.31     36.25 o 
   6   7   6      586.54      559.04     36.78 o 
   7   7   6      214.09      154.88     22.30 o 
   8   7   6     1276.06     1168.50     56.47 o 
   9   7   6      747.50      682.13     38.74 o 
  10   7   6        4.12       22.39      8.60 o 
  11   7   6      363.42      316.79     31.92 o 
 -13   8   6     2016.88     2154.77    139.31 o 
 -12   8   6     1145.51     1128.96     58.81 o 
 -11   8   6      717.27      740.06     44.96 o 
 -10   8   6     1781.82     1829.81     57.40 o 
  -9   8   6       48.87       38.19      9.31 o 
  -8   8   6     1030.97     1002.79     22.49 o 
  -7   8   6      123.96      126.40     10.62 o 
  -6   8   6      919.75      887.80     24.52 o 
  -5   8   6      683.70      669.91     19.51 o 
  -4   8   6     1575.29     1403.80     48.36 o 
  -3   8   6      488.28      517.16     22.47 o 
  -2   8   6      265.90      289.51     22.26 o 
  -1   8   6      478.40      520.60     22.26 o 
   0   8   6      520.35      532.34     24.98 o 
   1   8   6       57.44       63.43     12.69 o 
   2   8   6      265.81      280.20     23.36 o 
   3   8   6      349.59      343.07     24.16 o 
   4   8   6      935.31      960.94     37.34 o 
   5   8   6      577.92      503.74     35.42 o 
   6   8   6       27.67       43.93     13.34 o 
   7   8   6      942.85      922.94     56.72 o 
   8   8   6      106.21      149.75     23.77 o 
   9   8   6      243.38      273.25     33.65 o 
 -10   9   6      107.81       82.11     53.65 o 
  -9   9   6      425.33      460.09     65.57 o 
  -8   9   6      736.25      806.49     61.65 o 
  -7   9   6       32.32       25.92     11.09 o 
  -6   9   6      298.75      303.86     33.02 o 
  -5   9   6      902.30      819.37     38.91 o 
  -4   9   6       17.24       20.19     14.17 o 
  -3   9   6      568.76      535.60     29.41 o 
  -2   9   6      335.77      379.45     27.91 o 
  -1   9   6      685.29      709.14     41.15 o 
   0   9   6      553.37      602.73     37.44 o 
   1   9   6      188.79      164.43     25.29 o 
   2   9   6        4.43       27.86     17.90 o 
   3   9   6     1463.09     1465.54     55.74 o 
   4   9   6      177.46      142.46     25.93 o 
   5   9   6      132.44       84.00     17.14 o 
   6   9   6      357.08      337.46     33.18 o 
  -6  10   6       66.31       43.94     25.79 o 
  -5  10   6      838.57      731.43    108.42 o 
  -4  10   6      120.78      136.63     50.72 o 
  -3  10   6      120.19       82.06     33.61 o 
  -2  10   6       30.23       32.07     15.64 o 
  -1  10   6      283.30      330.77     37.39 o 
   0  10   6        3.87        0.82     20.90 o 
   1  10   6      481.41      514.33     60.74 o 
 -20   1   7     1315.74     1303.73     60.06 o 
 -19   1   7      208.71      221.99     24.52 o 
 -18   1   7      889.56      791.64     39.52 o 
 -17   1   7      196.29      230.77     17.39 o 
 -16   1   7      131.26      160.71     14.16 o 
 -15   1   7      555.14      531.39     19.64 o 
 -14   1   7      834.18      846.10     24.90 o 
 -13   1   7      341.17      359.95     12.79 o 
 -12   1   7       20.36       23.25      6.39 o 
 -11   1   7       88.11       98.82      6.60 o 
 -10   1   7      274.58      250.14      9.94 o 
  -9   1   7       34.65       35.17      5.06 o 
  -8   1   7      235.60      192.17      7.44 o 
  -7   1   7      190.00      199.41      8.16 o 
  -6   1   7     2175.69     2368.48     22.60 o 
  -5   1   7      852.61      841.04     13.54 o 
  -4   1   7     1420.99     1491.99     17.61 o 
  -3   1   7       63.64       77.43      9.45 o 
  -2   1   7      125.86      164.43      8.18 o 
  -1   1   7     3618.06     3909.06     39.68 o 
   0   1   7      123.88      134.60      8.04 o 
   1   1   7       91.94      116.69      7.33 o 
   2   1   7     1596.89     1697.11     29.00 o 
   3   1   7       64.29       56.44      6.50 o 
   4   1   7     1067.30     1058.02     20.90 o 
   5   1   7      174.09      191.89     12.12 o 
   6   1   7      978.06     1011.79     22.25 o 
   7   1   7      173.14      142.66     11.55 o 
   8   1   7      564.49      560.61     25.77 o 
   9   1   7      902.36      923.84     38.54 o 
  10   1   7       92.95       94.53     14.46 o 
  11   1   7     1303.86     1184.36     56.55 o 
  12   1   7      462.24      467.32     29.59 o 
  13   1   7       62.63       27.78     25.29 o 
  14   1   7       30.02       59.42     16.17 o 
  15   1   7       24.90       10.26     18.74 o 
 -20   2   7        2.84      -18.02     18.02 o 
 -19   2   7      130.20      123.13     20.27 o 
 -18   2   7        4.79       32.53     12.62 o 
 -17   2   7       27.56       31.38      7.01 o 
 -16   2   7      654.93      601.14     21.06 o 
 -15   2   7      133.80      124.42      9.02 o 
 -14   2   7      793.65      818.62     22.64 o 
 -13   2   7        1.91       16.52      6.10 o 
 -12   2   7      112.73      128.82     12.50 o 
 -11   2   7       46.94       35.66     14.96 o 
 -10   2   7      307.76      351.99     18.02 o 
  -9   2   7      104.04      107.17      8.72 o 
  -8   2   7      273.52      293.50     12.53 o 
  -7   2   7      247.11      305.46     13.71 o 
  -6   2   7     2192.09     2311.00     23.15 o 
  -5   2   7     3406.36     3527.89     28.39 o 
  -4   2   7      598.44      530.00     11.29 o 
  -3   2   7        7.40       11.18      5.61 o 
  -2   2   7      313.49      262.44     10.11 o 
  -1   2   7      214.59      209.70      8.98 o 
   0   2   7     6978.74     7580.31     53.13 o 
   1   2   7       30.79       26.31      5.03 o 
   2   2   7      350.35      358.86     12.12 o 
   3   2   7      284.33      317.17     12.89 o 
   4   2   7      387.40      366.71     13.66 o 
   5   2   7       48.35       70.24      7.61 o 
   6   2   7      368.09      322.37     15.69 o 
   7   2   7      731.85      693.12     20.91 o 
   8   2   7     1023.64     1005.77     37.28 o 
   9   2   7      815.38      784.25     36.55 o 
  10   2   7      593.44      580.63     29.71 o 
  11   2   7      388.43      401.84     34.60 o 
  12   2   7      573.76      578.22     35.77 o 
  13   2   7      262.32      240.83     26.41 o 
  14   2   7       12.87       11.32     31.70 o 
 -19   3   7       66.25       70.30     11.88 o 
 -18   3   7        2.13       22.20     16.99 o 
 -17   3   7      192.76      189.84     18.31 o 
 -16   3   7     2193.79     2100.38     74.42 o 
 -15   3   7      405.70      402.79     38.62 o 
 -14   3   7       52.36       63.01     12.15 o 
 -13   3   7     1178.54     1099.67     44.65 o 
 -12   3   7      234.69      246.45     17.79 o 
 -11   3   7      355.75      329.32     17.11 o 
 -10   3   7      345.17      336.65     16.64 o 
  -9   3   7      601.86      620.25     22.36 o 
  -8   3   7      334.80      304.17     15.12 o 
  -7   3   7      173.20      179.33     11.48 o 
  -6   3   7      202.21      182.54      5.93 o 
  -5   3   7     1300.77     1387.61     18.03 o 
  -4   3   7     1550.18     1607.77     20.04 o 
  -3   3   7       30.64       73.97      6.22 o 
  -2   3   7     1501.23     1617.55     22.00 o 
  -1   3   7     3262.94     3238.06     32.79 o 
   0   3   7      102.63      119.22      7.70 o 
   1   3   7      151.42      152.64      9.62 o 
   2   3   7      499.04      535.73     16.23 o 
   3   3   7      483.20      437.29     15.31 o 
   4   3   7       28.48       27.14      5.52 o 
   5   3   7      158.18      178.70     11.67 o 
   6   3   7      324.58      318.39     14.68 o 
   7   3   7      810.85      828.94     33.28 o 
   8   3   7        5.66       48.90     11.33 o 
   9   3   7      930.62      904.60     33.10 o 
  10   3   7      272.26      243.16     27.02 o 
  11   3   7        2.89       19.66     10.08 o 
  12   3   7       70.02       56.56     12.33 o 
  13   3   7      199.11      148.54     25.21 o 
  14   3   7      250.24      249.09     41.33 o 
 -18   4   7       33.56       40.83     16.28 o 
 -17   4   7      150.84      108.50     19.78 o 
 -16   4   7       13.74      -10.98     15.13 o 
 -15   4   7        3.32       37.46     22.63 o 
 -14   4   7      662.77      637.16     36.04 o 
 -13   4   7     1654.48     1683.34     73.82 o 
 -12   4   7        4.99       21.09      6.74 o 
 -11   4   7       68.32       66.23      8.27 o 
 -10   4   7     2273.14     2298.56     43.73 o 
  -9   4   7        0.19       22.73      8.11 o 
  -8   4   7     4738.60     4923.46     59.64 o 
  -7   4   7     1654.76     1763.22     40.57 o 
  -6   4   7     2311.38     2508.55     28.43 o 
  -5   4   7      169.75      151.82      7.93 o 
  -4   4   7       27.51       23.36      4.09 o 
  -3   4   7       25.36       37.55      4.65 o 
  -2   4   7      217.03      227.51      9.95 o 
  -1   4   7     1623.58     1607.67     23.82 o 
   0   4   7      798.05      804.00     23.83 o 
   1   4   7     2048.33     2131.46     29.08 o 
   2   4   7       12.37       33.70      5.36 o 
   3   4   7      544.86      565.14     17.94 o 
   4   4   7       93.41       91.44     11.12 o 
   5   4   7      657.58      629.32     19.11 o 
   6   4   7       87.38       74.96     15.03 o 
   7   4   7     3606.10     3527.31     98.81 o 
   8   4   7     1471.54     1448.16     38.11 o 
   9   4   7     1499.48     1438.83     41.72 o 
  10   4   7      367.61      361.35     27.96 o 
  11   4   7      143.80      126.79     19.08 o 
  12   4   7        7.21       45.42      8.68 o 
  13   4   7      412.15      460.13     31.79 o 
 -17   5   7        9.12       46.66     22.67 o 
 -16   5   7        1.21        8.40     14.76 o 
 -15   5   7      370.99      293.17     38.74 o 
 -14   5   7        3.17       18.64     19.46 o 
 -13   5   7       31.97       39.67     18.92 o 
 -12   5   7      755.47      772.83     30.35 o 
 -11   5   7       81.66       63.60     13.58 o 
 -10   5   7        9.28       21.88      6.93 o 
  -9   5   7      198.95      175.58     14.40 o 
  -8   5   7        2.30       11.92     15.91 o 
  -7   5   7     1083.94     1103.70     21.93 o 
  -6   5   7      979.22     1018.61     19.82 o 
  -5   5   7      184.63      156.16      8.67 o 
  -4   5   7     1922.39     1835.68     25.83 o 
  -3   5   7     1216.97     1242.86     20.07 o 
  -2   5   7       33.93       41.30      5.55 o 
  -1   5   7     2264.67     2308.33     32.47 o 
   0   5   7     1399.52     1403.39     22.37 o 
   1   5   7      689.42      695.18     18.50 o 
   2   5   7       57.33       49.41      7.08 o 
   3   5   7       89.43       86.08     10.08 o 
   4   5   7      418.71      388.49     17.01 o 
   5   5   7      464.41      439.55     20.53 o 
   6   5   7      261.29      224.55     18.83 o 
   7   5   7       35.67       38.85      9.16 o 
   8   5   7     1403.29     1492.68     40.64 o 
   9   5   7       29.38       33.40      8.29 o 
  10   5   7      279.35      245.10     18.49 o 
  11   5   7       81.62       62.40     13.22 o 
  12   5   7       12.28       27.74     13.74 o 
 -16   6   7      307.56      294.06     28.19 o 
 -15   6   7       54.70       42.07     13.75 o 
 -14   6   7       14.47       28.53     14.11 o 
 -13   6   7      291.20      268.15     29.84 o 
 -12   6   7        0.13       18.12     11.28 o 
 -11   6   7     2892.10     2948.92     67.74 o 
 -10   6   7      420.81      382.70     21.39 o 
  -9   6   7       86.02       77.03      9.18 o 
  -8   6   7      145.83      137.18      8.08 o 
  -7   6   7       90.02       91.69      8.56 o 
  -6   6   7       75.99       66.87      6.36 o 
  -5   6   7     2033.08     2040.94     33.69 o 
  -4   6   7      413.63      399.51     15.67 o 
  -3   6   7     1098.01     1073.84     26.24 o 
  -2   6   7      693.39      753.31     19.01 o 
  -1   6   7       45.09       34.71      4.97 o 
   0   6   7      293.04      317.17     13.26 o 
   1   6   7       62.63       80.76      9.63 o 
   2   6   7      414.13      357.64     14.07 o 
   3   6   7       12.06       21.14      4.23 o 
   4   6   7     1749.70     1755.63     37.14 o 
   5   6   7      718.30      668.00     23.30 o 
   6   6   7      171.38      156.20     15.09 o 
   7   6   7      336.45      332.30     20.92 o 
   8   6   7        3.85       10.50     10.71 o 
   9   6   7      305.73      266.92     20.25 o 
  10   6   7      919.07      965.82     49.79 o 
  11   6   7        0.24       21.29     10.59 o 
 -15   7   7      118.35       61.02     16.67 o 
 -14   7   7      799.82      833.20     86.49 o 
 -13   7   7      495.81      495.79     42.22 o 
 -12   7   7     4125.05     4167.93    166.46 o 
 -11   7   7      682.27      651.23     23.95 o 
 -10   7   7      888.03      841.47     34.94 o 
  -9   7   7     2072.01     1990.88     37.64 o 
  -8   7   7       10.65        9.51      5.04 o 
  -7   7   7      438.44      451.44     15.83 o 
  -6   7   7      306.47      306.22     14.32 o 
  -5   7   7       11.43       19.00      4.95 o 
  -4   7   7       80.45       75.45      6.40 o 
  -3   7   7     2575.92     2545.32     42.02 o 
  -2   7   7        8.29        6.03      6.86 o 
  -1   7   7      323.38      344.33     15.75 o 
   0   7   7       19.84       20.61      4.34 o 
   1   7   7       79.99       86.90      7.10 o 
   2   7   7     2155.24     2231.14     35.39 o 
   3   7   7      306.11      310.00     21.18 o 
   4   7   7      333.37      332.21     16.96 o 
   5   7   7     3172.65     3057.21     58.67 o 
   6   7   7     2006.93     1888.51     56.72 o 
   7   7   7      131.60      107.62     16.02 o 
   8   7   7     1030.44      905.87     45.32 o 
   9   7   7      754.32      807.82     58.37 o 
  10   7   7      372.92      314.58     31.79 o 
 -13   8   7      545.13      558.69     40.52 o 
 -12   8   7       40.46       45.97     12.66 o 
 -11   8   7     1240.45     1218.57     58.44 o 
 -10   8   7      169.52      169.18     27.66 o 
  -9   8   7      398.52      388.83     23.69 o 
  -8   8   7      377.24      353.56     24.35 o 
  -7   8   7       74.15       82.46     12.08 o 
  -6   8   7       91.84       82.49     10.54 o 
  -5   8   7       23.13       31.00      5.24 o 
  -4   8   7       64.22       57.91      8.76 o 
  -3   8   7        9.76       14.72      7.07 o 
  -2   8   7     1077.36     1194.96     43.05 o 
  -1   8   7      291.91      294.71     19.78 o 
   0   8   7      877.30      859.74     31.82 o 
   1   8   7      945.42     1096.61     37.16 o 
   2   8   7       50.72       63.34     13.49 o 
   3   8   7       19.46       45.86     13.08 o 
   4   8   7      152.55      151.48     15.35 o 
   5   8   7      168.53      109.58     22.66 o 
   6   8   7      113.20       98.13     19.67 o 
   7   8   7      204.57      238.14     37.11 o 
   8   8   7      157.72       92.99     13.24 o 
 -10   9   7      789.73      888.57     96.06 o 
  -9   9   7      497.86      405.11     68.41 o 
  -8   9   7       51.63       64.52     19.33 o 
  -7   9   7      336.61      286.72     35.85 o 
  -6   9   7      713.63      767.13     68.64 o 
  -5   9   7        9.28       21.89     11.95 o 
  -4   9   7     2099.38     2261.98     69.93 o 
  -3   9   7     1736.02     1788.11     71.38 o 
  -2   9   7      120.16       93.79     21.76 o 
  -1   9   7      234.64      191.53     33.58 o 
   0   9   7      526.53      585.06     37.50 o 
   1   9   7        7.71       24.71     18.64 o 
   2   9   7      298.29      341.21     30.56 o 
   3   9   7      977.77      959.98     56.68 o 
   4   9   7        2.18       17.10     14.21 o 
   5   9   7      269.93      328.93     30.97 o 
 -20   0   8      496.70      586.85     75.54 o 
 -19   0   8       98.34       86.30     16.88 o 
 -18   0   8      636.57      702.66     47.82 o 
 -17   0   8      366.93      438.36     24.26 o 
 -16   0   8       33.88       32.60      8.19 o 
 -15   0   8       10.25       15.33      8.97 o 
 -14   0   8     3231.73     3251.93     60.82 o 
 -13   0   8      260.57      354.74     39.04 o 
 -12   0   8     1852.55     1768.50     38.70 o 
 -11   0   8     1595.00     1550.34     45.62 o 
 -10   0   8      250.38      239.92     18.17 o 
  -9   0   8      135.83      209.05     22.27 o 
  -8   0   8     3691.33     3702.57     60.85 o 
  -7   0   8     4978.26     5146.76     60.99 o 
  -6   0   8    17715.72    18121.72    173.52 o 
  -5   0   8    10169.03    10251.85     87.98 o 
  -4   0   8      281.10      327.77     13.52 o 
  -3   0   8    12970.99    13407.28    134.50 o 
  -2   0   8     1236.63     1139.30     27.76 o 
  -1   0   8     4498.52     4868.97     55.77 o 
   0   0   8     2738.72     2403.54     42.53 o 
   1   0   8      854.24      714.09     21.82 o 
   2   0   8     5161.11     5266.91     79.07 o 
   3   0   8    10097.77    10052.00    130.66 o 
   4   0   8     5323.19     5395.98     81.33 o 
   5   0   8     5051.16     4993.87     77.26 o 
   6   0   8     1244.24     1259.04     44.31 o 
   7   0   8      113.39       86.93     25.68 o 
   8   0   8     2276.54     2148.77     93.13 o 
   9   0   8      212.87      198.35     54.05 o 
  10   0   8      196.54      224.61     41.27 o 
  11   0   8       56.28       49.85     16.78 o 
  12   0   8     2262.63     2425.54     97.99 o 
  13   0   8       57.04       36.09     15.21 o 
  14   0   8      592.75      512.18     71.94 o 
 -20   1   8      145.00       87.34     26.86 o 
 -19   1   8      302.23      279.06     27.40 o 
 -18   1   8      462.74      510.01     29.57 o 
 -17   1   8       66.97       52.93      8.59 o 
 -16   1   8     1449.22     1488.09     33.33 o 
 -15   1   8     2503.64     2445.89     37.37 o 
 -14   1   8       65.39       62.20      8.13 o 
 -13   1   8     2201.04     2183.27     40.98 o 
 -12   1   8      672.32      622.74     15.97 o 
 -11   1   8       48.72       49.31      5.72 o 
 -10   1   8     3465.17     3393.68     45.46 o 
  -9   1   8     5826.27     5607.54     53.23 o 
  -8   1   8     2661.54     2669.16     30.28 o 
  -7   1   8     7789.47     8084.60     60.65 o 
  -6   1   8      444.71      462.63     11.58 o 
  -5   1   8     3464.19     3599.44     44.16 o 
  -4   1   8     5329.05     5216.08     39.30 o 
  -3   1   8      183.77      161.91      8.94 o 
  -2   1   8     5311.10     5506.26     54.64 o 
  -1   1   8    11800.60    11854.88     85.74 o 
   0   1   8     1890.91     1987.04     26.06 o 
   1   1   8     1141.10     1009.02     20.85 o 
   2   1   8     5374.42     5374.73     55.79 o 
   3   1   8       12.56       40.26      5.85 o 
   4   1   8     3640.86     3575.98     43.40 o 
   5   1   8     4618.09     4502.42     51.12 o 
   6   1   8       12.28       32.03      7.98 o 
   7   1   8     3998.69     4037.86     67.50 o 
   8   1   8     3702.59     3584.58     67.69 o 
   9   1   8      805.49      780.78     33.63 o 
  10   1   8     2131.09     2210.85     63.57 o 
  11   1   8      307.08      337.54     30.56 o 
  12   1   8       37.92       47.47     14.40 o 
  13   1   8     1264.91     1299.05     64.69 o 
  14   1   8     1478.14     1376.18     59.22 o 
 -19   2   8      115.23      127.14     21.23 o 
 -18   2   8      138.89      120.47     21.30 o 
 -17   2   8      590.32      620.75     25.73 o 
 -16   2   8       39.02       34.55      9.97 o 
 -15   2   8      345.95      364.00     15.54 o 
 -14   2   8      494.93      501.22     25.53 o 
 -13   2   8      137.98      116.00     18.29 o 
 -12   2   8      801.65      760.77     23.49 o 
 -11   2   8     2536.00     2394.16     43.01 o 
 -10   2   8        3.46       24.01      4.84 o 
  -9   2   8     2425.30     2322.17     36.60 o 
  -8   2   8     4802.62     4995.72     52.92 o 
  -7   2   8      974.16     1037.57     15.89 o 
  -6   2   8      462.94      402.17     12.29 o 
  -5   2   8    12805.41    12979.71     89.88 o 
  -4   2   8     1025.48     1067.86     17.99 o 
  -3   2   8     4764.53     4598.19     50.70 o 
  -2   2   8     2199.52     2223.61     27.02 o 
  -1   2   8      217.31      206.09     10.11 o 
   0   2   8     7334.06     7285.36     59.94 o 
   1   2   8     1721.80     1655.44     28.48 o 
   2   2   8      912.12      839.09     18.68 o 
   3   2   8     7825.70     7854.82     81.41 o 
   4   2   8      333.10      328.13     17.10 o 
   5   2   8     2065.72     1996.74     35.95 o 
   6   2   8     3910.14     4009.68     68.22 o 
   7   2   8       44.06       54.68     16.25 o 
   8   2   8       43.24       73.90     11.69 o 
   9   2   8     1147.40     1192.91     39.54 o 
  10   2   8       32.52       34.23      9.33 o 
  11   2   8     1697.13     1680.06     72.76 o 
  12   2   8      914.67      867.33     42.96 o 
  13   2   8      151.09      134.74     22.08 o 
 -19   3   8     1120.41     1107.76     54.74 o 
 -18   3   8      372.05      472.75     38.54 o 
 -17   3   8      196.41      146.35     29.70 o 
 -16   3   8     1374.15     1333.53     73.90 o 
 -15   3   8     1020.05     1165.48     52.23 o 
 -14   3   8        2.83       13.32      8.29 o 
 -13   3   8     1225.52     1277.42     43.63 o 
 -12   3   8     1837.47     1789.86     35.68 o 
 -11   3   8     1117.33     1060.26     31.32 o 
 -10   3   8     4100.10     4285.86     64.29 o 
  -9   3   8       30.54       35.38      6.92 o 
  -8   3   8     1096.78     1095.35     34.32 o 
  -7   3   8     4915.31     4775.26     58.66 o 
  -6   3   8     2032.53     2067.13     25.82 o 
  -5   3   8      624.76      573.84     13.00 o 
  -4   3   8    10513.04    10655.03     92.79 o 
  -3   3   8     1801.78     1751.62     24.68 o 
  -2   3   8     3643.46     3609.23     40.20 o 
  -1   3   8     5445.58     5528.56     56.30 o 
   0   3   8       46.06       56.16      6.22 o 
   1   3   8     2151.66     2114.37     34.68 o 
   2   3   8     2740.65     2632.44     35.27 o 
   3   3   8      330.76      336.36     15.04 o 
   4   3   8     3417.21     3287.39     48.62 o 
   5   3   8     4057.12     4071.76     63.64 o 
   6   3   8     2785.26     2899.50     53.86 o 
   7   3   8    11802.36    11679.98    220.75 o 
   8   3   8      484.06      446.09     30.05 o 
   9   3   8        5.72       34.63      7.85 o 
  10   3   8      650.78      718.76     34.58 o 
  11   3   8      589.73      598.32     34.85 o 
  12   3   8       15.24       39.49     10.11 o 
  13   3   8     1431.78     1525.04     58.97 o 
 -18   4   8      231.60      238.71     24.52 o 
 -17   4   8      786.86      782.31     45.23 o 
 -16   4   8      745.09      781.01     76.67 o 
 -15   4   8      504.42      511.46     33.43 o 
 -14   4   8      919.42      941.80     46.58 o 
 -13   4   8       19.04       36.72     11.33 o 
 -12   4   8     1867.75     1834.79     49.55 o 
 -11   4   8     2565.12     2465.08     40.68 o 
 -10   4   8     1271.46     1252.13     28.67 o 
  -9   4   8      970.32     1003.41     30.52 o 
  -8   4   8     2338.14     2214.59     39.95 o 
  -7   4   8      228.34      209.43     13.38 o 
  -6   4   8     2221.45     2096.03     25.74 o 
  -5   4   8       43.37       54.38      5.58 o 
  -4   4   8      245.32      213.06      9.96 o 
  -3   4   8     9092.95     9407.99     84.38 o 
  -2   4   8     4404.98     4494.03     47.69 o 
  -1   4   8     3662.85     3644.50     46.10 o 
   0   4   8     4028.60     4131.82     45.31 o 
   1   4   8     2203.33     2173.68     30.30 o 
   2   4   8      877.82      838.72     23.65 o 
   3   4   8     6341.57     6291.61    116.90 o 
   4   4   8     2272.86     2279.99     37.31 o 
   5   4   8       23.07       28.75      9.13 o 
   6   4   8     2596.08     2572.42     56.88 o 
   7   4   8     1146.83     1134.23     35.05 o 
   8   4   8     1587.52     1524.36     42.49 o 
   9   4   8      599.38      642.90     34.57 o 
  10   4   8      207.59      178.42     16.71 o 
  11   4   8      624.42      653.88     38.85 o 
  12   4   8      643.10      625.97     36.43 o 
 -17   5   8       51.66       54.88     12.18 o 
 -16   5   8      395.34      379.87     45.91 o 
 -15   5   8      165.05      124.23     18.53 o 
 -14   5   8       74.29       72.20     16.83 o 
 -13   5   8     1740.88     1670.72     60.63 o 
 -12   5   8     2346.98     2387.79     72.58 o 
 -11   5   8      484.55      441.23     23.68 o 
 -10   5   8       36.62       39.36      8.73 o 
  -9   5   8      575.95      575.71     25.25 o 
  -8   5   8      137.47      166.63     23.25 o 
  -7   5   8     3431.33     3385.87     46.48 o 
  -6   5   8     3488.73     3554.12     49.13 o 
  -5   5   8      963.17      918.91     20.17 o 
  -4   5   8     4043.16     4100.97     51.03 o 
  -3   5   8     1599.05     1583.19     26.30 o 
  -2   5   8     1715.27     1656.71     27.81 o 
  -1   5   8     2022.68     2015.12     33.24 o 
   0   5   8      236.40      212.99     11.18 o 
   1   5   8     6236.20     6218.09     86.71 o 
   2   5   8     1210.28     1207.27     27.15 o 
   3   5   8       18.57       39.60      7.40 o 
   4   5   8     1099.15      996.10     33.57 o 
   5   5   8       31.75       24.50      8.61 o 
   6   5   8       58.87       63.71      9.69 o 
   7   5   8      283.61      319.60     20.52 o 
   8   5   8     1756.62     1824.47     45.41 o 
   9   5   8        7.51       18.50     12.91 o 
  10   5   8     1087.36     1065.19     47.18 o 
  11   5   8      986.52      983.52     48.48 o 
 -16   6   8      248.32      228.03     26.62 o 
 -15   6   8       63.02       69.68     12.03 o 
 -14   6   8      454.42      466.31     44.17 o 
 -13   6   8      258.45      249.48     22.75 o 
 -12   6   8     4400.38     4464.78     91.08 o 
 -11   6   8     2900.60     2975.57     70.42 o 
 -10   6   8      188.81      190.65     17.58 o 
  -9   6   8     4062.31     4128.51     64.33 o 
  -8   6   8     2741.13     2845.41     57.81 o 
  -7   6   8      378.80      359.75     14.90 o 
  -6   6   8      288.74      265.27     11.46 o 
  -5   6   8     4252.49     4273.45     51.63 o 
  -4   6   8      311.76      288.54     15.70 o 
  -3   6   8     1780.30     1689.40     30.07 o 
  -2   6   8     3017.42     3033.61     39.31 o 
  -1   6   8      110.71      113.20     11.22 o 
   0   6   8     3967.75     4070.60     48.94 o 
   1   6   8       13.04       22.57      8.29 o 
   2   6   8     2123.93     2107.86     39.04 o 
   3   6   8     1712.20     1601.61     34.50 o 
   4   6   8      330.16      338.96     22.82 o 
   5   6   8      226.00      230.79     20.39 o 
   6   6   8     1275.73     1410.72     40.15 o 
   7   6   8      392.19      337.35     19.92 o 
   8   6   8      760.35      812.50     38.30 o 
   9   6   8     2870.03     2874.04    101.44 o 
  10   6   8        3.27       31.39     11.03 o 
 -14   7   8       21.67       38.58     14.73 o 
 -13   7   8      308.18      341.99     30.83 o 
 -12   7   8      203.90      213.18     27.84 o 
 -11   7   8       54.49       40.38      9.70 o 
 -10   7   8       76.24       31.66     13.30 o 
  -9   7   8      278.05      280.02     17.53 o 
  -8   7   8      143.01      118.05      8.04 o 
  -7   7   8     1481.45     1556.20     34.18 o 
  -6   7   8      809.82      803.83     28.31 o 
  -5   7   8      266.50      276.66     14.13 o 
  -4   7   8     2582.17     2497.52     49.71 o 
  -3   7   8       86.04       61.75      7.95 o 
  -2   7   8       80.32      100.41      8.70 o 
  -1   7   8     2196.07     2159.89     47.28 o 
   0   7   8       85.96       75.17      9.32 o 
   1   7   8     1302.74     1302.33     31.95 o 
   2   7   8     1381.77     1415.73     38.08 o 
   3   7   8       42.18       27.53     11.23 o 
   4   7   8      170.80      220.50     21.97 o 
   5   7   8      110.51      135.82     17.67 o 
   6   7   8      630.45      574.55     37.25 o 
   7   7   8      743.93      664.07     37.99 o 
   8   7   8      358.98      363.40     34.75 o 
 -12   8   8        6.19        6.19     10.59 o 
 -11   8   8     1570.18     1569.49    118.36 o 
 -10   8   8        9.68        0.22     12.22 o 
  -9   8   8      227.80      209.01     25.37 o 
  -8   8   8      637.35      668.51     31.95 o 
  -7   8   8       38.56       32.50      8.38 o 
  -6   8   8      342.02      394.55     21.80 o 
  -5   8   8      105.82       83.50     11.94 o 
  -4   8   8       59.38       24.32      6.53 o 
  -3   8   8     1198.40     1111.79     49.08 o 
  -2   8   8      672.08      645.81     28.77 o 
  -1   8   8      256.22      225.71     21.07 o 
   0   8   8      671.60      648.52     35.30 o 
   1   8   8     1081.38     1108.46     44.23 o 
   2   8   8       64.65       41.22     17.24 o 
   3   8   8     1428.77     1492.41     58.19 o 
   4   8   8      831.73      789.77     42.43 o 
   5   8   8      140.59      156.53     23.89 o 
   6   8   8     1648.32     1519.43     82.11 o 
  -9   9   8       24.72       22.15     14.89 o 
  -8   9   8      225.07      230.59     28.97 o 
  -7   9   8      700.27      729.88     73.94 o 
  -6   9   8      171.25      147.14     40.10 o 
  -5   9   8      120.34      114.99     22.49 o 
  -4   9   8      469.01      507.37     37.12 o 
  -3   9   8      248.23      240.98     36.39 o 
  -2   9   8     1199.37     1222.25     59.15 o 
  -1   9   8      312.29      292.26     25.94 o 
   0   9   8      139.46      167.15     29.31 o 
   1   9   8      208.17      238.61     35.92 o 
   2   9   8     1072.85     1223.11     54.94 o 
   3   9   8      170.58      110.28     17.25 o 
 -19   1   9      412.83      393.24     35.92 o 
 -18   1   9       94.79       46.47     21.43 o 
 -17   1   9       63.29       37.59     15.36 o 
 -16   1   9        1.46       11.46      4.98 o 
 -15   1   9     1284.23     1121.89     23.15 o 
 -14   1   9       20.78       29.73      5.93 o 
 -13   1   9       15.77       24.01      9.91 o 
 -12   1   9       26.78       12.91      4.80 o 
 -11   1   9        3.15       12.40      4.47 o 
 -10   1   9      334.29      289.82     10.22 o 
  -9   1   9      270.58      243.49     11.94 o 
  -8   1   9        9.25        6.50      3.83 o 
  -7   1   9      399.82      414.19     11.83 o 
  -6   1   9      173.39      232.20      9.52 o 
  -5   1   9      289.70      325.88     11.19 o 
  -4   1   9        2.93       13.55      6.83 o 
  -3   1   9      493.52      573.88     14.46 o 
  -2   1   9      305.60      293.51     11.91 o 
  -1   1   9       78.83       57.86      7.55 o 
   0   1   9       27.61       38.79      7.36 o 
   1   1   9      534.92      549.77     17.64 o 
   2   1   9      122.09      119.53      8.81 o 
   3   1   9      456.80      439.23     18.03 o 
   4   1   9      109.93      102.02      9.96 o 
   5   1   9       96.69       99.86     12.14 o 
   6   1   9     2442.15     2511.00     56.15 o 
   7   1   9     2446.22     2464.73     70.75 o 
   8   1   9      891.43      899.04     39.62 o 
   9   1   9      413.40      380.33     32.51 o 
  10   1   9      466.43      480.71     29.54 o 
  11   1   9      236.76      218.00     31.85 o 
  12   1   9      123.31      100.02     22.95 o 
  13   1   9      137.51       99.39     14.84 o 
 -19   2   9      318.85      258.33     32.60 o 
 -18   2   9       37.68       35.94     22.75 o 
 -17   2   9      322.62      238.44     24.83 o 
 -16   2   9        2.83       20.12      9.06 o 
 -15   2   9      255.78      240.29     24.75 o 
 -14   2   9      329.01      296.58     22.05 o 
 -13   2   9       45.97       44.07      9.61 o 
 -12   2   9      218.39      231.21     20.01 o 
 -11   2   9      155.75      175.23     13.46 o 
 -10   2   9      967.84      922.46     26.09 o 
  -9   2   9      256.02      290.62     12.56 o 
  -8   2   9        8.24       10.22      4.78 o 
  -7   2   9      702.58      636.87     16.56 o 
  -6   2   9      666.24      699.32     18.50 o 
  -5   2   9      372.35      326.22     10.92 o 
  -4   2   9       26.85       34.74      5.11 o 
  -3   2   9      441.59      478.27     14.47 o 
  -2   2   9        0.32       18.94      5.32 o 
  -1   2   9        1.65       21.05      6.98 o 
   0   2   9      232.21      285.69     13.85 o 
   1   2   9      244.35      193.94     11.45 o 
   2   2   9      545.83      554.17     23.74 o 
   3   2   9     1893.54     1837.23     31.69 o 
   4   2   9        9.33        5.77      8.54 o 
   5   2   9      985.93     1052.46     46.20 o 
   6   2   9     1003.41      911.30     34.20 o 
   7   2   9      228.82      232.20     21.07 o 
   8   2   9      153.71      144.94     20.40 o 
   9   2   9      157.29      157.95     18.25 o 
  10   2   9       42.80       57.47     23.92 o 
  11   2   9      120.52       92.18     16.72 o 
  12   2   9       40.46       36.84     16.47 o 
 -19   3   9      441.12      509.09     38.42 o 
 -18   3   9      482.65      475.56     40.80 o 
 -17   3   9        2.30        3.99     13.29 o 
 -16   3   9       16.28       45.43     12.78 o 
 -15   3   9      104.23       76.72     23.37 o 
 -14   3   9      114.84       83.50     14.81 o 
 -13   3   9       83.37       68.69     10.04 o 
 -12   3   9       99.00       74.21     12.56 o 
 -11   3   9       98.13       89.17      9.66 o 
 -10   3   9       31.29       20.31      7.34 o 
  -9   3   9     1031.20      983.09     33.13 o 
  -8   3   9      453.70      464.09     19.27 o 
  -7   3   9       39.31       50.73      4.62 o 
  -6   3   9      177.26      159.95      8.53 o 
  -5   3   9     2573.70     2697.36     32.67 o 
  -4   3   9      644.88      661.37     18.28 o 
  -3   3   9       12.93       25.86      6.27 o 
  -2   3   9      380.73      355.70     14.55 o 
  -1   3   9      601.26      666.37     17.49 o 
   0   3   9      119.19      145.85      9.89 o 
   1   3   9      720.76      697.87     19.04 o 
   2   3   9      136.07      128.59      9.75 o 
   3   3   9       24.17       26.71      7.64 o 
   4   3   9       65.17       69.67      9.04 o 
   5   3   9       34.17       47.05     11.51 o 
   6   3   9      367.19      322.10     21.30 o 
   7   3   9       48.85       49.52     11.97 o 
   8   3   9      166.13      165.03     21.23 o 
   9   3   9      787.32      784.43     45.80 o 
  10   3   9       33.22       54.09     13.92 o 
  11   3   9      261.25      245.25     25.71 o 
  12   3   9      180.25      168.54     19.53 o 
 -18   4   9      247.82      289.85     28.57 o 
 -17   4   9      188.70      240.67     45.32 o 
 -16   4   9      457.01      448.69     44.94 o 
 -15   4   9     1044.87     1065.02     42.61 o 
 -14   4   9      279.85      261.23     25.37 o 
 -13   4   9      594.71      598.65     35.01 o 
 -12   4   9      540.12      525.26     31.12 o 
 -11   4   9      634.30      596.09     26.38 o 
 -10   4   9     1443.20     1340.66     33.47 o 
  -9   4   9     1228.83     1245.06     32.07 o 
  -8   4   9        1.25       27.59      8.90 o 
  -7   4   9      559.58      543.14     14.72 o 
  -6   4   9      389.96      395.69     12.41 o 
  -5   4   9      292.99      293.65     11.10 o 
  -4   4   9     2590.56     2632.38     36.93 o 
  -3   4   9       72.27      107.84     10.44 o 
  -2   4   9       72.08       71.71      7.97 o 
  -1   4   9       26.37       29.22      5.81 o 
   0   4   9        8.17       23.76     10.84 o 
   1   4   9     1843.35     1893.92     35.80 o 
   2   4   9        6.20       13.09      9.54 o 
   3   4   9     1853.03     1806.60     34.09 o 
   4   4   9      816.93      758.41     31.47 o 
   5   4   9     2861.65     3030.96     72.15 o 
   6   4   9      117.49      143.77     12.56 o 
   7   4   9        7.11       29.88     16.71 o 
   8   4   9      238.67      255.12     28.14 o 
   9   4   9       16.72       35.07     25.29 o 
  10   4   9       49.39       48.28     10.57 o 
  11   4   9     1476.39     1462.94     56.07 o 
 -17   5   9       15.35       38.16     11.82 o 
 -16   5   9      549.82      499.70     37.56 o 
 -15   5   9       54.37       49.36     13.03 o 
 -14   5   9      383.20      365.43     49.17 o 
 -13   5   9      303.26      340.85     26.13 o 
 -12   5   9       21.24       10.77     11.30 o 
 -11   5   9       36.72       42.76      8.68 o 
 -10   5   9     2150.36     2048.09     42.22 o 
  -9   5   9      581.00      604.11     24.05 o 
  -8   5   9      677.02      652.13     25.77 o 
  -7   5   9      615.34      607.53     17.20 o 
  -6   5   9      165.18      173.91     11.10 o 
  -5   5   9      458.03      433.54     15.91 o 
  -4   5   9      101.66       89.84      9.13 o 
  -3   5   9      396.50      378.97     15.13 o 
  -2   5   9       44.67       38.82      7.24 o 
  -1   5   9      470.29      439.79     18.05 o 
   0   5   9       20.54       23.52      9.22 o 
   1   5   9     2324.64     2273.13     44.76 o 
   2   5   9      167.17      167.58     14.27 o 
   3   5   9     1087.77     1134.28     36.38 o 
   4   5   9     1240.41     1155.26     32.31 o 
   5   5   9       81.30       72.03     11.09 o 
   6   5   9      236.74      202.47     17.32 o 
   7   5   9      325.00      357.66     21.60 o 
   8   5   9      257.98      257.00     19.69 o 
   9   5   9       16.84       22.84     11.43 o 
  10   5   9      653.62      724.41     42.25 o 
 -16   6   9      361.91      314.59     31.73 o 
 -15   6   9        5.51        2.05     14.94 o 
 -14   6   9      249.69      252.77     29.47 o 
 -13   6   9       17.96       26.04     12.04 o 
 -12   6   9     1508.42     1566.98     49.43 o 
 -11   6   9      364.99      344.48     26.07 o 
 -10   6   9      816.62      809.97     40.61 o 
  -9   6   9      318.50      304.12     23.63 o 
  -8   6   9       43.03       24.26      6.49 o 
  -7   6   9        6.05       17.04      5.00 o 
  -6   6   9     1001.95      998.75     25.56 o 
  -5   6   9        1.24       10.65      7.00 o 
  -4   6   9       25.01       25.39      6.48 o 
  -3   6   9      226.52      237.27     13.60 o 
  -2   6   9        8.54       16.57      6.24 o 
  -1   6   9      169.12      165.19     11.54 o 
   0   6   9     1848.00     1815.38     36.06 o 
   1   6   9       38.01       38.34      9.07 o 
   2   6   9     1379.44     1361.92     42.42 o 
   3   6   9     1281.91     1345.13     41.88 o 
   4   6   9       74.91       62.97     13.41 o 
   5   6   9      564.32      563.52     23.01 o 
   6   6   9      166.56      152.87     18.18 o 
   7   6   9      498.20      516.58     37.73 o 
   8   6   9      209.48      219.31     29.75 o 
   9   6   9      359.74      339.03     26.46 o 
 -14   7   9      863.64      845.92     45.06 o 
 -13   7   9       14.24       18.33     15.19 o 
 -12   7   9       17.62       16.16     10.65 o 
 -11   7   9       20.67       14.03     20.37 o 
 -10   7   9      112.64       85.69     19.42 o 
  -9   7   9      494.57      419.09     20.10 o 
  -8   7   9     2444.45     2559.86     72.42 o 
  -7   7   9      201.72      194.30     11.86 o 
  -6   7   9      326.81      320.37     14.80 o 
  -5   7   9      242.89      212.74     12.79 o 
  -4   7   9     1322.52     1344.36     31.60 o 
  -3   7   9      381.53      402.55     25.38 o 
  -2   7   9     1784.77     1783.96     38.39 o 
  -1   7   9     1025.07      946.46     25.42 o 
   0   7   9      118.05       83.05     10.28 o 
   1   7   9      539.86      529.78     22.62 o 
   2   7   9      221.83      270.42     24.73 o 
   3   7   9      244.99      212.64     15.76 o 
   4   7   9      413.33      486.43     61.27 o 
   5   7   9      172.94      106.35     18.95 o 
   6   7   9       73.41       54.00     15.00 o 
   7   7   9     1078.46     1137.26     56.06 o 
 -11   8   9      255.33      244.09     25.13 o 
 -10   8   9      251.92      150.89     24.28 o 
  -9   8   9      457.84      455.32     32.34 o 
  -8   8   9      980.66     1065.21     60.88 o 
  -7   8   9      281.41      300.80     27.88 o 
  -6   8   9      447.98      518.16     30.45 o 
  -5   8   9      125.63       87.15     13.06 o 
  -4   8   9       12.08       22.74      7.10 o 
  -3   8   9      364.67      376.59     22.96 o 
  -2   8   9      253.55      197.85     19.74 o 
  -1   8   9     1089.25     1071.11     45.16 o 
   0   8   9      885.81      828.90     45.46 o 
   1   8   9        5.31       23.49     12.00 o 
   2   8   9      622.57      597.48     44.38 o 
   3   8   9      267.87      223.74     27.61 o 
   4   8   9      303.55      189.71     58.94 o 
   5   8   9      392.23      482.51     35.38 o 
  -7   9   9      351.59      386.99     61.81 o 
  -6   9   9        1.34       15.27     12.78 o 
  -5   9   9      746.42      874.77     66.24 o 
  -4   9   9      108.38      101.09     14.37 o 
  -3   9   9      440.99      509.40     35.27 o 
  -2   9   9      271.13      275.25     28.13 o 
  -1   9   9        5.83       24.84     12.46 o 
   0   9   9        4.13       15.25     19.75 o 
 -19   0  10      829.35      835.97     85.47 o 
 -18   0  10     1296.83     1265.74     56.92 o 
 -17   0  10        0.66       -4.98     39.98 o 
 -16   0  10       41.19       83.06     14.21 o 
 -15   0  10       36.32       11.89     10.39 o 
 -14   0  10      787.79      714.73     27.34 o 
 -13   0  10      464.30      510.20     24.32 o 
 -12   0  10     4224.82     4286.76     72.18 o 
 -11   0  10      767.20      670.24     51.13 o 
 -10   0  10     6171.03     6166.07    111.61 o 
  -9   0  10      845.82      773.48     26.52 o 
  -8   0  10     2470.68     2508.10     44.20 o 
  -7   0  10     2746.78     2633.39     46.54 o 
  -6   0  10      533.39      523.16     22.68 o 
  -5   0  10      120.47      128.63     11.55 o 
  -4   0  10    11128.97    11210.40    183.21 o 
  -3   0  10     1770.35     1764.34     47.81 o 
  -2   0  10      675.41      630.03     26.55 o 
  -1   0  10     6050.41     5981.63     87.10 o 
   0   0  10      428.71      515.23     30.49 o 
   1   0  10      960.97      827.49     28.56 o 
   2   0  10     3450.09     3313.78     66.83 o 
   3   0  10        5.56       21.91     12.68 o 
   4   0  10     3070.39     3069.05    103.48 o 
   5   0  10      731.58      693.58     48.42 o 
   6   0  10        1.39        8.54     23.39 o 
   7   0  10     1501.54     1634.82     66.30 o 
   8   0  10       27.88       52.59     21.51 o 
   9   0  10      696.04      576.85     46.07 o 
  10   0  10      733.20      708.41     55.87 o 
  11   0  10      546.76      557.70     90.96 o 
  12   0  10      390.11      297.68     39.31 o 
 -19   1  10      133.92      195.40     44.66 o 
 -18   1  10       11.84        2.19     17.93 o 
 -17   1  10      204.11      220.54     14.84 o 
 -16   1  10      386.09      393.12     16.52 o 
 -15   1  10      521.30      429.73     17.59 o 
 -14   1  10     7013.83     6879.53    115.89 o 
 -13   1  10      907.36      887.89     23.91 o 
 -12   1  10     1539.91     1573.66     29.89 o 
 -11   1  10     3262.60     3357.42     45.27 o 
 -10   1  10        8.46       20.55      3.78 o 
  -9   1  10     4822.19     4791.32     57.47 o 
  -8   1  10     3549.56     3460.89     38.35 o 
  -7   1  10      125.08      149.40      9.33 o 
  -6   1  10     6338.03     6221.13     59.74 o 
  -5   1  10     2276.99     2187.26     29.48 o 
  -4   1  10        0.51       31.01      5.43 o 
  -3   1  10     4115.84     4163.75     46.26 o 
  -2   1  10     1351.50     1394.54     26.56 o 
  -1   1  10      402.31      440.92     17.67 o 
   0   1  10     7738.64     7678.28    115.13 o 
   1   1  10     4769.84     5013.97     63.63 o 
   2   1  10       32.73       20.74      7.44 o 
   3   1  10     4151.78     4132.81     64.60 o 
   4   1  10      197.35      183.94     17.85 o 
   5   1  10      710.61      650.58     35.83 o 
   6   1  10     2508.27     2539.52     71.11 o 
   7   1  10      991.27      960.08     41.67 o 
   8   1  10     2554.26     2499.63     74.32 o 
   9   1  10     7168.16     7343.27    170.90 o 
  10   1  10      800.28      836.90     42.29 o 
  11   1  10      542.07      533.19     45.38 o 
  12   1  10     1021.60     1013.67     57.67 o 
 -19   2  10      485.45      440.21     44.52 o 
 -18   2  10      483.26      536.91     49.30 o 
 -17   2  10       44.49       47.17     16.12 o 
 -16   2  10      690.32      751.50     32.36 o 
 -15   2  10     1020.54     1024.12     45.45 o 
 -14   2  10       18.42       23.45      8.32 o 
 -13   2  10     1486.90     1422.20     46.09 o 
 -12   2  10     1764.50     1799.98     41.64 o 
 -11   2  10        4.77        9.09      9.53 o 
 -10   2  10     4386.51     4309.11     66.26 o 
  -9   2  10     2007.22     1984.83     30.63 o 
  -8   2  10      217.72      218.88     10.16 o 
  -7   2  10     1905.53     1854.55     29.05 o 
  -6   2  10     4378.52     4321.03     46.99 o 
  -5   2  10     2974.89     2912.95     35.44 o 
  -4   2  10     3509.22     3391.59     39.96 o 
  -3   2  10     2221.16     2272.81     32.92 o 
  -2   2  10     4861.89     4940.01     52.60 o 
  -1   2  10     6185.26     6224.14     62.87 o 
   0   2  10       22.44       20.64      9.15 o 
   1   2  10     7379.35     7388.17     98.25 o 
   2   2  10      972.27      950.38     24.16 o 
   3   2  10       23.02       28.75      7.90 o 
   4   2  10     1890.45     1868.62     40.83 o 
   5   2  10     6249.65     6521.41    131.93 o 
   6   2  10      616.68      627.75     32.81 o 
   7   2  10      362.77      431.37     33.97 o 
   8   2  10     1119.68     1107.59     39.95 o 
   9   2  10      122.78      151.45     17.65 o 
  10   2  10      748.32      705.92     40.01 o 
  11   2  10      766.65      766.39     47.68 o 
 -18   3  10       94.56       73.39     15.86 o 
 -17   3  10     1247.10     1276.49     54.46 o 
 -16   3  10      205.52      206.44     24.39 o 
 -15   3  10      515.68      562.94     33.39 o 
 -14   3  10      310.17      366.86     26.19 o 
 -13   3  10      623.75      545.15     25.97 o 
 -12   3  10      280.85      287.10     23.34 o 
 -11   3  10     1862.97     1817.11     54.31 o 
 -10   3  10      739.88      727.57     27.16 o 
  -9   3  10      941.14      853.43     28.79 o 
  -8   3  10      869.01      836.66     17.53 o 
  -7   3  10     1075.04     1096.48     23.02 o 
  -6   3  10     5348.03     5510.28     65.45 o 
  -5   3  10     4254.15     4331.49     58.74 o 
  -4   3  10       18.44       23.12      6.04 o 
  -3   3  10     2607.19     2451.16     40.53 o 
  -2   3  10     3795.77     3790.19     54.44 o 
  -1   3  10      424.73      383.75     15.74 o 
   0   3  10     4720.36     4810.91     71.97 o 
   1   3  10     1570.00     1410.31     32.80 o 
   2   3  10     1805.04     1646.03     35.04 o 
   3   3  10      589.09      554.76     23.44 o 
   4   3  10      659.11      653.08     28.56 o 
   5   3  10      482.89      432.03     23.38 o 
   6   3  10      612.30      623.55     45.24 o 
   7   3  10      163.04      168.42     32.31 o 
   8   3  10      480.88      475.59     29.45 o 
   9   3  10     1770.65     1758.73     58.18 o 
  10   3  10      287.28      227.93     24.88 o 
  11   3  10     1023.99     1010.88     45.94 o 
 -17   4  10        5.06       39.99     18.33 o 
 -16   4  10      561.12      526.98     40.49 o 
 -15   4  10      348.20      420.44     37.94 o 
 -14   4  10       64.60       34.79     12.72 o 
 -13   4  10      367.84      355.77     44.53 o 
 -12   4  10      427.31      350.19     38.04 o 
 -11   4  10      423.12      383.97     28.35 o 
 -10   4  10     4264.72     4297.55     81.56 o 
  -9   4  10     8037.90     8154.86    103.01 o 
  -8   4  10     2334.55     2389.68     40.84 o 
  -7   4  10     6748.87     6856.09     85.24 o 
  -6   4  10       25.91       21.33      6.86 o 
  -5   4  10       13.25       17.50      6.35 o 
  -4   4  10     2561.18     2471.91     38.94 o 
  -3   4  10      166.93      156.33     12.55 o 
  -2   4  10     1578.71     1559.46     28.61 o 
  -1   4  10     3642.22     3688.61     50.40 o 
   0   4  10      948.35      923.79     30.18 o 
   1   4  10     1740.51     1688.00     33.37 o 
   2   4  10     2803.64     2779.02     53.03 o 
   3   4  10      323.80      252.07     20.28 o 
   4   4  10     2342.76     2287.80     46.76 o 
   5   4  10     1027.07      996.25     36.72 o 
   6   4  10       20.41       29.23     12.81 o 
   7   4  10     1205.90     1265.51     41.88 o 
   8   4  10     2193.53     2254.17     66.15 o 
   9   4  10      145.32      185.32     23.66 o 
  10   4  10     1814.14     1951.95     68.52 o 
 -16   5  10       37.25       55.71     11.61 o 
 -15   5  10        4.60       28.56     10.78 o 
 -14   5  10      640.10      649.65     44.11 o 
 -13   5  10     1142.84     1122.04     43.23 o 
 -12   5  10      138.17      142.07     18.28 o 
 -11   5  10     1791.31     1920.40     62.99 o 
 -10   5  10       23.60       32.23     15.72 o 
  -9   5  10      358.30      410.75     23.60 o 
  -8   5  10     3480.89     3464.21     77.09 o 
  -7   5  10      193.24      189.32     10.80 o 
  -6   5  10     2441.62     2468.95     44.53 o 
  -5   5  10     3889.14     3870.47     47.07 o 
  -4   5  10      566.62      547.16     18.76 o 
  -3   5  10     1722.11     1786.05     29.77 o 
  -2   5  10     1374.50     1336.08     25.64 o 
  -1   5  10       56.32       40.80      5.69 o 
   0   5  10      725.82      783.02     24.85 o 
   1   5  10      227.07      227.97     15.65 o 
   2   5  10       91.64       81.80     10.56 o 
   3   5  10     3906.27     3945.68     83.36 o 
   4   5  10      463.15      450.73     26.69 o 
   5   5  10      375.65      331.06     24.06 o 
   6   5  10     3075.72     3169.54     79.16 o 
   7   5  10       21.18       32.11     10.69 o 
   8   5  10      351.87      347.66     29.18 o 
   9   5  10      573.73      535.85     34.30 o 
 -15   6  10     1589.61     1672.79     78.92 o 
 -14   6  10        6.53        8.42     12.89 o 
 -13   6  10      666.66      705.31     41.52 o 
 -12   6  10       10.96       29.37     13.75 o 
 -11   6  10       41.96       45.05     19.88 o 
 -10   6  10     2806.80     2876.01     76.77 o 
  -9   6  10       86.99       65.21     12.29 o 
  -8   6  10        5.27        0.66      9.36 o 
  -7   6  10     1746.88     1699.40     46.17 o 
  -6   6  10      287.15      269.39     20.79 o 
  -5   6  10     3109.93     3163.53     61.76 o 
  -4   6  10      128.14      131.17     12.43 o 
  -3   6  10     1042.16      932.72     31.95 o 
  -2   6  10     2529.31     2342.67     48.05 o 
  -1   6  10      993.66     1002.37     30.16 o 
   0   6  10      415.11      446.87     24.08 o 
   1   6  10      175.88      199.21     17.44 o 
   2   6  10     2563.33     2535.14     61.79 o 
   3   6  10      403.50      337.67     22.80 o 
   4   6  10     1447.58     1376.12     49.83 o 
   5   6  10      718.37      743.05     34.59 o 
   6   6  10       20.38       41.65     12.79 o 
   7   6  10      671.36      733.77     53.36 o 
   8   6  10     1136.41     1170.61     47.98 o 
 -13   7  10       43.93       43.66     15.82 o 
 -12   7  10       19.92       32.75     14.65 o 
 -11   7  10     1077.13     1158.69     58.46 o 
 -10   7  10     1332.51     1343.26     53.78 o 
  -9   7  10      647.04      615.93     31.49 o 
  -8   7  10      179.96      133.08     20.75 o 
  -7   7  10        1.75       15.91      7.01 o 
  -6   7  10     1501.60     1451.67     42.26 o 
  -5   7  10     1138.44     1054.96     38.89 o 
  -4   7  10      343.05      290.45     26.46 o 
  -3   7  10     1700.21     1560.90     45.50 o 
  -2   7  10     1775.30     1593.80     55.17 o 
  -1   7  10      238.03      212.03     17.84 o 
   0   7  10     1136.86     1151.79     37.94 o 
   1   7  10       24.47       29.91     11.81 o 
   2   7  10      217.16      200.42     28.31 o 
   3   7  10      349.70      376.70     31.19 o 
   4   7  10      400.99      320.18     32.02 o 
   5   7  10      167.01      100.01     24.60 o 
   6   7  10      526.17      508.04     39.25 o 
 -10   8  10      493.03      508.40     33.73 o 
  -9   8  10      864.09      913.65     44.77 o 
  -8   8  10       83.14       94.13     18.43 o 
  -7   8  10     1209.30     1247.91     60.03 o 
  -6   8  10      609.69      669.39     95.03 o 
  -5   8  10      106.79       55.66     23.65 o 
  -4   8  10     1352.91     1453.77     54.50 o 
  -3   8  10        2.63       18.46     13.32 o 
  -2   8  10      104.67      118.11     24.67 o 
  -1   8  10      320.56      328.63     30.82 o 
   0   8  10      115.10       95.76     18.05 o 
   1   8  10      622.83      646.25     58.62 o 
   2   8  10      413.04      488.83     35.52 o 
   3   8  10      125.15      103.51     21.19 o 
 -19   1  11       44.48       33.48     17.47 o 
 -18   1  11      199.24      198.66     28.38 o 
 -17   1  11       27.97        9.36     22.05 o 
 -16   1  11       50.05       37.17     11.33 o 
 -15   1  11       10.60        7.58      4.77 o 
 -14   1  11       78.05       46.12      6.59 o 
 -13   1  11      552.18      462.74     14.19 o 
 -12   1  11        7.50       14.66      5.93 o 
 -11   1  11      100.31       85.23      9.92 o 
 -10   1  11       26.73       24.53      5.57 o 
  -9   1  11      469.94      458.82     17.70 o 
  -8   1  11      199.55      215.64     10.59 o 
  -7   1  11     2183.28     2197.87     35.33 o 
  -6   1  11       23.31       25.78      4.58 o 
  -5   1  11      123.55      127.80      9.47 o 
  -4   1  11     3138.76     3355.54     49.15 o 
  -3   1  11      438.17      421.60     15.42 o 
  -2   1  11        6.54       25.10      5.49 o 
  -1   1  11      140.01      118.64     10.32 o 
   0   1  11      965.53     1015.30     30.89 o 
   1   1  11      309.48      293.25     16.08 o 
   2   1  11     1142.94     1183.19     50.42 o 
   3   1  11       50.37       31.70     14.49 o 
   4   1  11      260.80      277.97     23.43 o 
   5   1  11        0.73       10.49     18.57 o 
   6   1  11      244.48      292.87     29.35 o 
   7   1  11     1159.30     1122.05     40.13 o 
   8   1  11       62.80       88.85     19.25 o 
   9   1  11       45.13       62.07     14.69 o 
  10   1  11       56.11       60.47     26.59 o 
 -18   2  11       38.18       43.09     10.83 o 
 -17   2  11       26.66       30.25     11.89 o 
 -16   2  11      459.85      420.26     32.84 o 
 -15   2  11       18.09       22.92      8.78 o 
 -14   2  11      293.65      242.94     24.75 o 
 -13   2  11        1.06       13.95      9.82 o 
 -12   2  11      219.59      208.21     17.91 o 
 -11   2  11      186.87      200.24     17.82 o 
 -10   2  11       63.84       43.53      5.26 o 
  -9   2  11      221.15      215.24     11.82 o 
  -8   2  11     4068.11     3977.54     49.91 o 
  -7   2  11       97.89      112.77     10.73 o 
  -6   2  11       49.48       47.17      7.67 o 
  -5   2  11       14.14       31.99      5.97 o 
  -4   2  11      147.69      152.20     10.04 o 
  -3   2  11      201.16      231.99     13.03 o 
  -2   2  11      562.01      528.34     17.97 o 
  -1   2  11       19.89       38.18      8.20 o 
   0   2  11     1058.53     1144.42     31.13 o 
   1   2  11      592.12      597.96     24.09 o 
   2   2  11      478.21      407.35     19.82 o 
   3   2  11       26.36       29.57     13.97 o 
   4   2  11       42.40       49.09     12.57 o 
   5   2  11      124.48      104.22     15.81 o 
   6   2  11      134.21       94.74     17.61 o 
   7   2  11     1979.42     2010.30     71.92 o 
   8   2  11      254.21      265.84     28.80 o 
   9   2  11     1060.77     1044.84     53.46 o 
  10   2  11       15.30       25.24     21.05 o 
 -18   3  11       20.66       59.57     13.62 o 
 -17   3  11       34.87       29.73     12.94 o 
 -16   3  11       77.67       57.83     21.01 o 
 -15   3  11        2.71       -1.34     16.25 o 
 -14   3  11       44.41       31.71     11.32 o 
 -13   3  11       54.07       51.56     13.15 o 
 -12   3  11      714.63      688.44     31.55 o 
 -11   3  11       29.67       47.37     11.44 o 
 -10   3  11       42.34       44.26     12.92 o 
  -9   3  11       23.54       34.03     10.70 o 
  -8   3  11     1732.03     1644.79     25.23 o 
  -7   3  11      615.09      608.81     19.69 o 
  -6   3  11      776.22      830.77     24.99 o 
  -5   3  11      213.90      222.66     12.99 o 
  -4   3  11       67.79       57.43      8.41 o 
  -3   3  11      970.39     1012.58     28.71 o 
  -2   3  11        4.05       16.96      9.31 o 
  -1   3  11      180.25      214.49     13.97 o 
   0   3  11      331.87      316.69     15.56 o 
   1   3  11       64.76       42.78     12.72 o 
   2   3  11      202.70      156.09     14.37 o 
   3   3  11        3.48       22.93      7.92 o 
   4   3  11      494.40      535.75     37.01 o 
   5   3  11       23.66       24.65     10.49 o 
   6   3  11      553.04      515.45     30.12 o 
   7   3  11      165.89      134.74     17.72 o 
   8   3  11        7.13       24.08     13.79 o 
   9   3  11       53.79       36.12     12.67 o 
 -17   4  11      291.94      300.70     28.06 o 
 -16   4  11       84.64      105.94     25.51 o 
 -15   4  11        5.17       45.97     11.96 o 
 -14   4  11       82.12       69.26     13.71 o 
 -13   4  11      695.70      705.23     37.72 o 
 -12   4  11       90.06       85.77     31.64 o 
 -11   4  11      199.43      184.19     28.84 o 
 -10   4  11        4.57       28.10      7.77 o 
  -9   4  11     2134.47     2140.08     57.49 o 
  -8   4  11       25.76       18.98      8.03 o 
  -7   4  11      102.26      116.88      9.58 o 
  -6   4  11      234.74      241.75     13.12 o 
  -5   4  11      210.38      221.02     15.88 o 
  -4   4  11      907.40      899.34     26.85 o 
  -3   4  11       30.58       25.54      8.68 o 
  -2   4  11     1485.90     1545.02     31.12 o 
  -1   4  11      121.17       74.82      8.88 o 
   0   4  11      403.37      376.51     19.87 o 
   1   4  11      309.82      273.17     18.17 o 
   2   4  11      684.37      669.66     25.92 o 
   3   4  11       40.95       56.43      8.99 o 
   4   4  11      739.59      732.60     38.50 o 
   5   4  11      716.55      685.18     33.11 o 
   6   4  11       71.99       87.02     17.32 o 
   7   4  11      412.12      486.96     41.22 o 
   8   4  11      125.45      138.27     22.97 o 
   9   4  11      180.58      137.08     22.54 o 
 -16   5  11        3.70       27.20     14.32 o 
 -15   5  11      191.37      137.43     27.12 o 
 -14   5  11       94.62       65.69     15.95 o 
 -13   5  11       73.33       90.56     23.32 o 
 -12   5  11      124.28       99.74     25.76 o 
 -11   5  11       39.55       75.06     17.80 o 
 -10   5  11      614.18      573.22     33.85 o 
  -9   5  11       21.45       29.92      7.45 o 
  -8   5  11        2.04        6.68     10.08 o 
  -7   5  11        7.68        7.89      9.22 o 
  -6   5  11      668.06      685.77     20.78 o 
  -5   5  11     1844.40     1849.04     33.60 o 
  -4   5  11      909.17      911.20     25.64 o 
  -3   5  11     3016.49     2975.30     46.42 o 
  -2   5  11      238.97      207.21     23.98 o 
  -1   5  11     1844.76     1756.47     40.44 o 
   0   5  11      657.27      606.67     26.44 o 
   1   5  11       12.78       36.44      9.12 o 
   2   5  11       42.44       64.01     12.05 o 
   3   5  11      203.60      145.47     15.19 o 
   4   5  11        3.15       16.68      9.73 o 
   5   5  11      794.10      861.84     39.23 o 
   6   5  11        6.49       29.76     20.32 o 
   7   5  11        2.05       16.98     15.37 o 
   8   5  11      312.30      372.59     27.97 o 
 -14   6  11      663.78      658.49     56.26 o 
 -13   6  11       34.22       37.15     12.42 o 
 -12   6  11       67.90       55.46     13.39 o 
 -11   6  11      612.58      626.31     40.19 o 
 -10   6  11       13.13       12.56     16.64 o 
  -9   6  11      517.99      520.52     30.89 o 
  -8   6  11      122.66       81.49     18.92 o 
  -7   6  11      907.85      867.48     36.04 o 
  -6   6  11        0.22       -0.66      9.42 o 
  -5   6  11     1503.34     1406.49     51.64 o 
  -4   6  11      201.37      163.87     13.35 o 
  -3   6  11      138.90      117.77     10.10 o 
  -2   6  11      265.37      296.06     17.66 o 
  -1   6  11     1063.17      984.05     29.40 o 
   0   6  11      236.18      199.23     15.52 o 
   1   6  11      643.07      670.86     25.45 o 
   2   6  11       52.72       43.70      9.02 o 
   3   6  11       13.61       13.47     15.05 o 
   4   6  11      388.66      385.70     38.10 o 
   5   6  11      124.27       87.18     36.05 o 
   6   6  11      534.29      550.58     55.63 o 
 -12   7  11       63.36       60.29     14.20 o 
 -11   7  11       36.95       58.16     13.65 o 
 -10   7  11      102.92       80.91     17.19 o 
  -9   7  11     1152.76     1279.60     51.61 o 
  -8   7  11      293.91      279.38     38.73 o 
  -7   7  11      171.53      189.61     27.14 o 
  -6   7  11      378.50      438.73     41.30 o 
  -5   7  11       15.48       15.36      8.77 o 
  -4   7  11      174.76      106.91     15.65 o 
  -3   7  11      449.36      438.89     25.77 o 
  -2   7  11       27.99       34.32     11.63 o 
  -1   7  11      241.49      292.00     26.91 o 
   0   7  11       11.84       35.03     11.62 o 
   1   7  11       41.22       42.74     11.52 o 
   2   7  11     1306.98     1357.06     71.35 o 
   3   7  11      564.75      637.13     40.86 o 
   4   7  11        0.56       31.06     13.81 o 
  -8   8  11       58.02       60.48     12.53 o 
  -7   8  11      569.65      594.31     60.75 o 
  -6   8  11        0.73       25.67     18.52 o 
  -5   8  11      708.06      886.03     59.86 o 
  -4   8  11      758.14      772.55     59.61 o 
  -3   8  11      124.21       86.85     21.79 o 
  -2   8  11      883.46      764.71     41.30 o 
  -1   8  11      755.54      782.22     41.59 o 
   0   8  11        2.71       19.00     14.51 o 
 -18   0  12      398.54      335.04     62.32 o 
 -17   0  12     2876.51     2847.57    205.39 o 
 -16   0  12     1248.64     1048.77     88.16 o 
 -15   0  12      275.31      325.64     63.73 o 
 -14   0  12     1274.54     1277.86     52.19 o 
 -13   0  12        5.50       25.78     10.38 o 
 -12   0  12     1124.43     1082.96     45.48 o 
 -11   0  12      825.61      824.48     38.52 o 
 -10   0  12     1144.22     1162.69     42.68 o 
  -9   0  12      426.63      393.62     23.36 o 
  -8   0  12     3516.95     3580.79     76.09 o 
  -7   0  12     7094.62     7469.01    127.53 o 
  -6   0  12     1113.91     1072.93     52.19 o 
  -5   0  12     2869.74     2791.24     62.17 o 
  -4   0  12      185.91      180.80     28.25 o 
  -3   0  12     3403.31     3437.79     93.34 o 
  -2   0  12     2536.09     2592.75     63.51 o 
  -1   0  12      753.24      722.31     35.42 o 
   0   0  12     1761.20     1624.52     72.33 o 
   1   0  12     4752.22     5201.12    153.91 o 
   2   0  12     2059.63     2191.13     82.57 o 
   3   0  12     2217.52     2294.13     79.29 o 
   4   0  12     2113.70     2224.82     99.76 o 
   5   0  12      289.73      313.51     38.28 o 
   6   0  12     2781.27     2779.03    100.49 o 
   7   0  12     4384.16     4586.98    233.33 o 
   8   0  12      167.84      135.38     41.46 o 
   9   0  12      117.73      112.73     31.08 o 
 -18   1  12     1179.07     1171.35     98.70 o 
 -17   1  12       13.77        9.84      9.79 o 
 -16   1  12     1394.85     1334.53     59.82 o 
 -15   1  12      842.23      861.77     39.00 o 
 -14   1  12      519.35      421.22     18.86 o 
 -13   1  12     1846.14     1754.00     35.56 o 
 -12   1  12     1996.71     1931.27     33.94 o 
 -11   1  12       65.55       63.06      7.75 o 
 -10   1  12     1955.42     1970.76     39.83 o 
  -9   1  12      973.20     1021.69     28.85 o 
  -8   1  12     2325.29     2313.06     36.26 o 
  -7   1  12     1441.97     1461.74     29.59 o 
  -6   1  12       41.91       55.18      8.29 o 
  -5   1  12     2608.99     2558.42     41.62 o 
  -4   1  12     5635.52     5878.09     76.78 o 
  -3   1  12     2059.50     2153.63     38.54 o 
  -2   1  12     1756.24     1775.27     35.03 o 
  -1   1  12     1799.35     1782.02     34.42 o 
   0   1  12       42.17       53.98     10.37 o 
   1   1  12      585.20      639.18     32.39 o 
   2   1  12     3174.78     3220.06     67.07 o 
   3   1  12      535.10      545.19     27.75 o 
   4   1  12     1354.16     1371.53     47.80 o 
   5   1  12     2717.88     2707.69     78.61 o 
   6   1  12       49.31       54.13     12.25 o 
   7   1  12     3475.46     3761.43     96.91 o 
   8   1  12      898.13      901.76     54.02 o 
   9   1  12      846.70      798.97     41.58 o 
 -18   2  12        2.30       36.21     15.73 o 
 -17   2  12     1259.13     1319.82     64.60 o 
 -16   2  12      481.63      517.38     42.93 o 
 -15   2  12      210.41      202.02     25.15 o 
 -14   2  12      251.56      276.42     26.18 o 
 -13   2  12       60.81       37.89     12.36 o 
 -12   2  12      195.00      226.20     22.91 o 
 -11   2  12     2264.79     2223.08     33.82 o 
 -10   2  12        4.66       15.60      3.73 o 
  -9   2  12     3239.56     3311.71     60.57 o 
  -8   2  12    11502.56    11670.38    131.12 o 
  -7   2  12       47.27       38.31      7.15 o 
  -6   2  12     3694.31     3752.65     50.62 o 
  -5   2  12     1137.51     1139.70     31.83 o 
  -4   2  12      136.18      150.50     13.28 o 
  -3   2  12     1507.00     1447.65     27.87 o 
  -2   2  12     1904.02     1853.81     35.05 o 
  -1   2  12      417.65      384.11     26.65 o 
   0   2  12     4366.49     4396.04     84.08 o 
   1   2  12      597.54      629.64     39.39 o 
   2   2  12       42.64       56.31     10.22 o 
   3   2  12     2403.66     2550.56     68.60 o 
   4   2  12      702.25      701.69     37.17 o 
   5   2  12      628.21      644.93     29.78 o 
   6   2  12     2904.62     2982.49     79.91 o 
   7   2  12      271.57      212.05     25.52 o 
   8   2  12      341.54      333.58     29.16 o 
   9   2  12     1289.03     1313.18     54.80 o 
 -17   3  12      112.27      104.57     20.88 o 
 -16   3  12      195.04      145.19     35.45 o 
 -15   3  12     1394.01     1346.19     55.82 o 
 -14   3  12       96.01       83.49     19.72 o 
 -13   3  12     3486.72     3510.94     79.10 o 
 -12   3  12     1771.99     1695.26     71.31 o 
 -11   3  12       13.35       27.64     12.92 o 
 -10   3  12     1153.50     1209.08     49.50 o 
  -9   3  12      230.43      210.89     11.86 o 
  -8   3  12       16.42       21.71      5.98 o 
  -7   3  12     4381.90     4498.19     74.60 o 
  -6   3  12     1954.78     1953.02     36.91 o 
  -5   3  12     1302.20     1338.05     34.96 o 
  -4   3  12     3502.85     3430.03     61.17 o 
  -3   3  12      404.89      352.58     19.26 o 
  -2   3  12       56.34       54.58      9.27 o 
  -1   3  12     1013.45     1099.78     32.22 o 
   0   3  12      861.88      796.65     33.98 o 
   1   3  12      446.34      443.70     26.03 o 
   2   3  12     4084.60     4222.06    100.30 o 
   3   3  12      733.94      648.36     35.51 o 
   4   3  12     2233.88     2389.27     84.05 o 
   5   3  12     1334.50     1311.20     47.24 o 
   6   3  12        1.39       12.25     14.85 o 
   7   3  12      989.43      876.38     66.48 o 
   8   3  12     1603.32     1615.00     60.65 o 
 -16   4  12      288.01      252.50     27.91 o 
 -15   4  12      361.86      369.39     29.47 o 
 -14   4  12     4271.30     4393.50    122.34 o 
 -13   4  12       92.74       70.03     17.07 o 
 -12   4  12     1453.23     1445.86     56.73 o 
 -11   4  12      510.68      569.81     35.99 o 
 -10   4  12      216.92      192.38     23.05 o 
  -9   4  12     1750.63     1732.99     60.85 o 
  -8   4  12      438.54      457.43     17.14 o 
  -7   4  12        5.39       15.37     15.90 o 
  -6   4  12      751.20      711.62     25.01 o 
  -5   4  12     2097.75     2072.02     40.47 o 
  -4   4  12      137.45      146.30     11.94 o 
  -3   4  12     3075.61     3004.32     47.64 o 
  -2   4  12      443.63      474.01     19.49 o 
  -1   4  12     1380.16     1277.70     40.28 o 
   0   4  12     1690.43     1743.10     50.73 o 
   1   4  12     1612.43     1586.58     51.69 o 
   2   4  12       19.65       27.24      9.77 o 
   3   4  12     2741.87     2829.65     61.87 o 
   4   4  12      486.91      400.14     31.41 o 
   5   4  12      273.72      268.65     28.40 o 
   6   4  12     1636.53     1581.91     64.76 o 
   7   4  12      618.95      671.27     40.00 o 
 -15   5  12      941.38     1042.58     51.80 o 
 -14   5  12        3.04       29.37     10.94 o 
 -13   5  12      717.08      682.20     52.44 o 
 -12   5  12      255.28      317.90     43.72 o 
 -11   5  12      139.52      116.32     18.09 o 
 -10   5  12     1092.89     1113.06     46.06 o 
  -9   5  12      398.42      412.52     25.38 o 
  -8   5  12      118.43       90.91     19.28 o 
  -7   5  12     1109.17     1033.72     36.44 o 
  -6   5  12      496.04      505.36     20.41 o 
  -5   5  12      853.47      788.39     29.39 o 
  -4   5  12     2066.28     1981.79     54.07 o 
  -3   5  12     3118.81     2854.83     67.45 o 
  -2   5  12      823.01      815.68     33.01 o 
  -1   5  12     2756.94     2698.85     60.46 o 
   0   5  12      232.43      204.27     18.54 o 
   1   5  12     2058.37     2020.21     49.46 o 
   2   5  12      785.70      879.21     36.23 o 
   3   5  12        0.55       11.65     11.27 o 
   4   5  12      265.05      256.03     27.25 o 
   5   5  12     1327.74     1357.99     57.14 o 
   6   5  12       82.31       89.05     17.14 o 
 -13   6  12      445.10      506.04     37.12 o 
 -12   6  12      837.72      873.16     53.69 o 
 -11   6  12     1920.24     2179.80     93.56 o 
 -10   6  12      212.20      134.86     35.01 o 
  -9   6  12      589.99      663.72     38.80 o 
  -8   6  12      790.49      800.72     54.72 o 
  -7   6  12      115.58       70.28     12.76 o 
  -6   6  12      166.03      179.48     14.67 o 
  -5   6  12      733.02      698.93     31.75 o 
  -4   6  12      328.36      304.81     16.91 o 
  -3   6  12      437.80      456.08     20.49 o 
  -2   6  12      348.61      310.65     17.81 o 
  -1   6  12      117.20      117.18     14.48 o 
   0   6  12      563.19      571.80     39.73 o 
   1   6  12      880.27      861.77     37.56 o 
   2   6  12        3.66       38.27     12.57 o 
   3   6  12     2100.48     2129.80     79.11 o 
   4   6  12      624.06      612.46     34.64 o 
 -10   7  12      379.14      341.40     48.74 o 
  -9   7  12      300.38      292.24     32.36 o 
  -8   7  12       96.51      100.77     21.70 o 
  -7   7  12     1451.51     1548.92     70.69 o 
  -6   7  12      222.64      278.35     33.92 o 
  -5   7  12      249.03      229.08     27.71 o 
  -4   7  12     1008.80      929.91     47.65 o 
  -3   7  12      142.52      130.94     26.58 o 
  -2   7  12      165.32      222.48     21.39 o 
  -1   7  12     1419.61     1299.95     53.39 o 
   0   7  12      255.54      239.66     20.64 o 
   1   7  12      640.44      611.81     49.04 o 
 -17   1  13        7.37      -13.75     23.05 o 
 -16   1  13        1.09       10.29      9.32 o 
 -15   1  13       96.00      100.78     20.80 o 
 -14   1  13        3.80       28.63      9.14 o 
 -13   1  13      249.62      236.76     18.56 o 
 -12   1  13       43.92       30.78      8.72 o 
 -11   1  13      157.47      178.53     13.55 o 
 -10   1  13      641.48      665.05     23.68 o 
  -9   1  13      154.65      163.38     11.81 o 
  -8   1  13       76.29       66.39     12.83 o 
  -7   1  13     1381.14     1377.41     36.05 o 
  -6   1  13       42.96       33.43      6.02 o 
  -5   1  13     1488.53     1537.56     39.21 o 
  -4   1  13      608.32      626.24     23.46 o 
  -3   1  13      925.53     1034.24     30.42 o 
  -2   1  13      292.26      280.51     19.32 o 
  -1   1  13       83.44       74.96     11.12 o 
   0   1  13        0.47       43.19      9.00 o 
   1   1  13        8.50        1.57     11.57 o 
   2   1  13      321.15      262.91     24.38 o 
   3   1  13      392.27      341.87     28.41 o 
   4   1  13      114.09      128.70     17.22 o 
   5   1  13       57.76       36.74     11.82 o 
   6   1  13       14.84       34.85     10.68 o 
   7   1  13      215.28      204.21     23.12 o 
 -17   2  13        0.55       30.68     13.81 o 
 -16   2  13      146.69       91.89     16.82 o 
 -15   2  13        4.00       13.59     13.76 o 
 -14   2  13        6.49        1.90     12.04 o 
 -13   2  13      310.63      246.10     37.52 o 
 -12   2  13       77.66       76.80     16.96 o 
 -11   2  13      257.77      239.96     13.75 o 
 -10   2  13        1.18        7.71      8.72 o 
  -9   2  13       32.10       19.76      4.81 o 
  -8   2  13      486.60      465.02     18.27 o 
  -7   2  13     1023.37      939.00     31.92 o 
  -6   2  13        1.86       15.77      9.70 o 
  -5   2  13      194.93      182.94     16.15 o 
  -4   2  13       81.44       55.58      9.27 o 
  -3   2  13      188.97      147.57     14.95 o 
  -2   2  13       11.39       15.85      7.77 o 
  -1   2  13       74.83       65.32     12.44 o 
   0   2  13       66.25       51.11     11.58 o 
   1   2  13       20.34       32.32      9.38 o 
   2   2  13      315.13      259.33     24.56 o 
   3   2  13     1111.00     1088.36     40.88 o 
   4   2  13       18.16       17.11     25.87 o 
   5   2  13       28.68       47.77     12.72 o 
   6   2  13       46.75       49.40     10.72 o 
   7   2  13      101.96      131.02     15.76 o 
 -16   3  13        1.50       10.32     18.62 o 
 -15   3  13       17.22       30.80     12.37 o 
 -14   3  13       56.68       47.20     14.76 o 
 -13   3  13       22.74       28.09     16.11 o 
 -12   3  13      794.36      836.39     37.91 o 
 -11   3  13       55.76       45.70     15.26 o 
 -10   3  13      340.87      291.86     14.36 o 
  -9   3  13      104.59       87.86     10.11 o 
  -8   3  13      806.92      780.58     26.79 o 
  -7   3  13       41.37       51.09      7.76 o 
  -6   3  13        0.91       15.52      8.73 o 
  -5   3  13      319.49      313.47     19.92 o 
  -4   3  13      657.65      616.01     25.90 o 
  -3   3  13      258.85      201.86     19.49 o 
  -2   3  13     1054.67     1028.68     36.51 o 
  -1   3  13      661.47      595.33     26.84 o 
   0   3  13        0.94        7.82     14.22 o 
   1   3  13      765.11      704.29     36.20 o 
   2   3  13       28.13       44.24     11.08 o 
   3   3  13      154.85      146.51     16.61 o 
   4   3  13       17.33       31.56     12.08 o 
   5   3  13       35.33       34.06     20.62 o 
   6   3  13      375.90      362.72     27.94 o 
 -15   4  13        6.96       16.13     13.47 o 
 -14   4  13      134.17      110.12     18.51 o 
 -13   4  13       92.00       64.78     19.78 o 
 -12   4  13       23.69       30.47     17.33 o 
 -11   4  13      175.43      121.34     25.49 o 
 -10   4  13       43.23       29.70     10.83 o 
  -9   4  13      885.86     1008.38     53.07 o 
  -8   4  13     1389.49     1304.74     41.82 o 
  -7   4  13     1045.70      963.71     29.69 o 
  -6   4  13      351.87      332.24     17.71 o 
  -5   4  13       42.90       41.78      9.72 o 
  -4   4  13      153.04      162.74     31.18 o 
  -3   4  13       36.40       30.24      7.83 o 
  -2   4  13      186.96      156.07     23.99 o 
  -1   4  13      274.25      224.39     20.94 o 
   0   4  13      450.23      488.48     27.00 o 
   1   4  13       15.33       17.60     11.88 o 
   2   4  13     1612.51     1686.86     54.80 o 
   3   4  13      122.23       97.22     16.67 o 
   4   4  13       22.08       46.83     12.20 o 
   5   4  13        8.52       22.18     13.25 o 
 -14   5  13       48.68       59.00     13.76 o 
 -13   5  13        6.09       -7.02     25.13 o 
 -12   5  13      517.22      525.47     42.15 o 
 -11   5  13        4.16       27.40     11.71 o 
 -10   5  13     1254.14     1220.09     53.74 o 
  -9   5  13       75.93       59.92     14.40 o 
  -8   5  13      673.86      747.21     59.02 o 
  -7   5  13      920.48      872.68     30.89 o 
  -6   5  13       90.95       68.19     14.30 o 
  -5   5  13      132.99      131.10     15.78 o 
  -4   5  13       84.83       93.36     15.03 o 
  -3   5  13        3.96        4.63     17.13 o 
  -2   5  13     1215.37     1124.76     35.23 o 
  -1   5  13      138.48      180.74     16.34 o 
   0   5  13      799.22      776.46     37.77 o 
   1   5  13       67.91       89.18     15.54 o 
   2   5  13       18.29       41.71     13.04 o 
   3   5  13       46.17       69.78     13.81 o 
   4   5  13       70.96       70.14     14.10 o 
 -12   6  13      663.04      690.48     38.71 o 
 -11   6  13      249.66      295.21     31.78 o 
 -10   6  13       90.33       88.39     19.09 o 
  -9   6  13      327.65      297.95     29.71 o 
  -8   6  13       12.42       20.50     14.73 o 
  -7   6  13        4.48       21.95     12.63 o 
  -6   6  13     1063.18     1068.14     47.80 o 
  -5   6  13        2.30       16.22     15.38 o 
  -4   6  13      118.61      114.50     15.93 o 
  -3   6  13      336.38      395.13     33.58 o 
  -2   6  13       15.56       14.48      9.44 o 
  -1   6  13      410.60      372.55     25.84 o 
   0   6  13      717.45      640.75     38.89 o 
   1   6  13       55.11       66.71     16.21 o 
   2   6  13       70.99       66.46     14.56 o 
  -8   7  13      626.01      587.66     41.52 o 
  -7   7  13       40.13       30.62     24.14 o 
  -6   7  13       19.63       53.58     12.89 o 
  -5   7  13      279.91      296.57     41.71 o 
  -4   7  13     1277.82     1256.41    120.42 o 
  -3   7  13        5.41       33.64     11.35 o 
  -2   7  13      162.23      149.06     17.17 o 
 -16   0  14       88.63       79.23     34.52 o 
 -15   0  14      591.86      723.13     90.85 o 
 -14   0  14      117.40      115.76     23.51 o 
 -13   0  14      631.75      623.89     41.25 o 
 -12   0  14     1370.34     1387.76     50.21 o 
 -11   0  14      286.56      245.14     24.51 o 
 -10   0  14     1712.28     1701.78     84.49 o 
  -9   0  14      928.05      981.83     40.52 o 
  -8   0  14      444.26      438.48     29.89 o 
  -7   0  14    15463.89    16202.42   2316.40 o 
  -6   0  14     4540.56     4593.82    117.33 o 
  -5   0  14      203.70      223.39     26.92 o 
  -4   0  14     3394.70     3881.29    104.43 o 
  -3   0  14       11.84       16.77     11.03 o 
  -2   0  14      105.46      112.94     47.70 o 
  -1   0  14     4195.12     4331.59    208.54 o 
   0   0  14     1960.50     1902.24     84.97 o 
   1   0  14     2615.98     2663.65     86.94 o 
   2   0  14     3803.27     4069.82    137.43 o 
   3   0  14        7.97       41.60     14.49 o 
   4   0  14      866.77      847.66     59.00 o 
   5   0  14     1176.80     1386.42     86.44 o 
   6   0  14        1.68       23.39     29.62 o 
 -16   1  14      292.87      291.50     50.79 o 
 -15   1  14      230.00      201.02     29.25 o 
 -14   1  14     1562.75     1718.78     60.37 o 
 -13   1  14       87.13       89.72     14.89 o 
 -12   1  14      411.75      386.86     21.09 o 
 -11   1  14     1859.91     1892.77     37.71 o 
 -10   1  14      572.98      565.34     25.65 o 
  -9   1  14      660.92      655.68     24.83 o 
  -8   1  14      595.78      655.81     23.65 o 
  -7   1  14      706.55      723.89     25.89 o 
  -6   1  14     1071.43      959.58     33.15 o 
  -5   1  14      340.93      422.58     25.22 o 
  -4   1  14       79.53       79.71     14.76 o 
  -3   1  14     2178.09     2288.65     61.87 o 
  -2   1  14     2496.01     2633.51     90.20 o 
  -1   1  14       88.19       66.25     13.23 o 
   0   1  14     1682.46     1780.77     60.97 o 
   1   1  14     1232.51     1378.63     43.25 o 
   2   1  14      186.18      182.75     32.45 o 
   3   1  14     1911.74     1960.81     61.14 o 
   4   1  14      719.40      718.73     38.05 o 
   5   1  14      343.95      350.12     54.95 o 
   6   1  14     1897.38     2143.30     73.91 o 
 -16   2  14     1078.85     1040.81     50.20 o 
 -15   2  14     1016.73      962.02     54.10 o 
 -14   2  14       34.34       10.34     12.86 o 
 -13   2  14     1858.09     1900.35     66.07 o 
 -12   2  14      993.43     1067.51     39.79 o 
 -11   2  14      328.18      261.72     22.82 o 
 -10   2  14     1111.16     1135.71     29.79 o 
  -9   2  14      301.26      273.93     18.18 o 
  -8   2  14       21.80       24.18      7.04 o 
  -7   2  14      163.95      171.60     22.43 o 
  -6   2  14     3658.14     3736.98    101.88 o 
  -5   2  14      108.00       72.02     11.51 o 
  -4   2  14     1350.32     1287.52     39.25 o 
  -3   2  14      808.33      779.20     31.74 o 
  -2   2  14     1905.16     1907.45     59.64 o 
  -1   2  14     3274.39     3560.43     71.19 o 
   0   2  14        7.02       11.64     17.67 o 
   1   2  14     1462.14     1484.19     50.16 o 
   2   2  14     3834.81     3945.21     95.64 o 
   3   2  14      499.13      444.97     45.38 o 
   4   2  14     1891.05     2009.88     77.85 o 
   5   2  14     1360.97     1326.61     54.68 o 
 -15   3  14      108.57       78.85     12.80 o 
 -14   3  14      948.28     1015.15     55.96 o 
 -13   3  14      372.73      404.83     34.29 o 
 -12   3  14     1541.83     1562.37     61.73 o 
 -11   3  14     1750.04     1876.08     66.01 o 
 -10   3  14        5.66       22.51     14.62 o 
  -9   3  14     1131.01     1064.43     69.26 o 
  -8   3  14      416.58      398.27     20.98 o 
  -7   3  14      211.82      218.64     27.62 o 
  -6   3  14     1003.93     1063.75     53.43 o 
  -5   3  14     2335.19     2318.31     64.57 o 
  -4   3  14        1.08       13.71      8.49 o 
  -3   3  14     1745.16     1858.75     57.00 o 
  -2   3  14     5343.91     5488.81     94.26 o 
  -1   3  14       26.50       42.20     26.59 o 
   0   3  14     1650.63     1733.73     53.80 o 
   1   3  14     1207.81     1184.33     53.08 o 
   2   3  14      259.20      205.81     24.50 o 
   3   3  14     1744.21     1780.25     70.86 o 
   4   3  14      829.76      871.57     42.33 o 
 -14   4  14       94.52       61.69     14.31 o 
 -13   4  14      115.58      150.68     25.06 o 
 -12   4  14      463.02      558.76     41.35 o 
 -11   4  14        9.31       10.24     34.17 o 
 -10   4  14     2129.50     2221.37     75.10 o 
  -9   4  14      566.29      631.80     41.95 o 
  -8   4  14      640.57      655.26     94.27 o 
  -7   4  14     1463.01     1441.48     43.25 o 
  -6   4  14       29.70       41.54     14.11 o 
  -5   4  14        9.36       19.29     11.07 o 
  -4   4  14     1335.41     1251.53     36.32 o 
  -3   4  14     1054.38     1143.47     50.92 o 
  -2   4  14      763.09      790.40     38.54 o 
  -1   4  14      852.31      823.54     36.92 o 
   0   4  14      271.37      241.60     25.97 o 
   1   4  14      442.24      418.23     28.68 o 
   2   4  14      545.91      537.39     38.71 o 
   3   4  14       11.14       18.04     16.00 o 
 -12   5  14      107.23       62.99     19.74 o 
 -11   5  14     1129.50     1123.90     70.44 o 
 -10   5  14      237.45      254.39     35.98 o 
  -9   5  14       29.69       54.16     20.82 o 
  -8   5  14     1497.40     1583.65     61.61 o 
  -7   5  14      165.35      158.10     27.00 o 
  -6   5  14      983.23      924.39     36.48 o 
  -5   5  14     1997.84     1972.82     68.24 o 
  -4   5  14        6.53       20.73     11.64 o 
  -3   5  14     1555.46     1592.16     68.83 o 
  -2   5  14      277.29      247.62     21.78 o 
  -1   5  14        6.89       30.02     13.94 o 
   0   5  14     2112.24     2163.20    110.97 o 
   1   5  14      668.69      609.25     44.36 o 
   2   5  14       82.61       51.25     10.69 o 
  -9   6  14      668.90      716.22     44.04 o 
  -8   6  14      220.66      201.63     25.71 o 
  -7   6  14      705.38      711.64     73.32 o 
  -6   6  14      135.23       98.54     17.20 o 
  -5   6  14      166.73      118.63     21.51 o 
  -4   6  14      676.16      653.74     41.37 o 
  -3   6  14      399.29      392.76     35.49 o 
  -2   6  14      491.17      445.07     27.11 o 
  -1   6  14     1930.56     1848.08    131.77 o 
 -15   1  15      134.14       84.79     22.26 o 
 -14   1  15      164.19      139.38     18.21 o 
 -13   1  15        3.74       -8.99     20.74 o 
 -12   1  15        1.22       27.56     21.38 o 
 -11   1  15       40.70       29.78      9.67 o 
 -10   1  15      141.90      102.76     17.29 o 
  -9   1  15      674.01      674.87     37.09 o 
  -8   1  15      182.36      155.63     15.53 o 
  -7   1  15      529.72      521.73     33.45 o 
  -6   1  15      324.74      364.27     21.21 o 
  -5   1  15       61.11       86.80     11.85 o 
  -4   1  15       42.84       47.99     13.16 o 
  -3   1  15      735.04      677.07     31.09 o 
  -2   1  15       10.49        9.29     18.28 o 
  -1   1  15      223.69      186.11     16.36 o 
   0   1  15      358.11      335.02     32.90 o 
   1   1  15       53.39       40.50     11.74 o 
   2   1  15        0.62       37.33     21.17 o 
   3   1  15       38.13       65.64     16.28 o 
   4   1  15        9.41        8.84     15.97 o 
 -14   2  15       33.47       59.40     14.55 o 
 -13   2  15        9.80       31.51     22.10 o 
 -12   2  15       56.21       56.66     14.49 o 
 -11   2  15      432.89      514.21     44.48 o 
 -10   2  15      102.65       82.68     21.05 o 
  -9   2  15      243.25      213.27     20.97 o 
  -8   2  15       50.87       53.52     13.40 o 
  -7   2  15        5.25       13.64     16.98 o 
  -6   2  15      852.76      690.70     37.69 o 
  -5   2  15      939.17     1028.75     49.04 o 
  -4   2  15       63.18       67.97     10.55 o 
  -3   2  15      109.04       67.74     18.74 o 
  -2   2  15      452.51      487.97     29.86 o 
  -1   2  15       79.76       45.07     11.34 o 
   0   2  15       36.85       41.03     13.97 o 
   1   2  15      476.75      482.98     32.62 o 
   2   2  15      348.74      419.07     31.04 o 
   3   2  15       12.99       43.21     12.29 o 
 -13   3  15      173.30      191.93     23.98 o 
 -12   3  15      159.33      102.85     25.35 o 
 -11   3  15       37.20       48.09     13.13 o 
 -10   3  15        6.91       30.03     26.10 o 
  -9   3  15      107.11       98.38     20.40 o 
  -8   3  15      123.21      111.55     20.20 o 
  -7   3  15       56.44       58.67     12.62 o 
  -6   3  15     1427.76     1417.79     56.66 o 
  -5   3  15      288.75      292.61     23.26 o 
  -4   3  15      401.21      377.15     29.60 o 
  -3   3  15       48.86       47.76     13.59 o 
  -2   3  15       75.93       52.96     18.07 o 
  -1   3  15        5.33       27.84     14.54 o 
   0   3  15      385.93      407.77     36.98 o 
   1   3  15      131.08      114.42     29.79 o 
   2   3  15      123.24      130.69     17.24 o 
 -12   4  15      720.62      650.94     41.71 o 
 -11   4  15      503.77      490.32     34.77 o 
 -10   4  15       53.92       79.23     18.36 o 
  -9   4  15       10.21       14.92     12.00 o 
  -8   4  15      109.32       81.76     17.44 o 
  -7   4  15       19.33       29.54     16.75 o 
  -6   4  15        2.03        4.37     11.02 o 
  -5   4  15      517.45      539.55     34.37 o 
  -4   4  15        8.98       23.45     10.50 o 
  -3   4  15      133.45      119.40     28.92 o 
  -2   4  15       90.94       82.44     13.77 o 
  -1   4  15       11.72       36.36     13.86 o 
   0   4  15       32.07       64.35     11.69 o 
   1   4  15      151.71      137.89     24.05 o 
  -9   5  15      123.30      146.03     19.54 o 
  -8   5  15      363.74      360.30     31.15 o 
  -7   5  15      362.59      310.54     39.69 o 
  -6   5  15      242.86      303.32     37.51 o 
  -5   5  15        3.33       26.16     16.62 o 
  -4   5  15       74.03       62.77     17.73 o 
  -3   5  15      432.03      373.41     26.33 o 
  -2   5  15       47.37       51.68      9.83 o 
 -13   0  16       68.64       70.09     42.57 o 
 -12   0  16     1217.41     1312.11    108.57 o 
 -11   0  16      505.71      477.71     76.55 o 
 -10   0  16     1420.87     1681.66     91.18 o 
  -9   0  16      714.99      796.09     50.72 o 
  -8   0  16     1011.65      962.79     74.01 o 
  -7   0  16      319.58      361.71     57.02 o 
  -6   0  16      709.72      730.18     51.55 o 
  -5   0  16     2842.10     2988.82    111.31 o 
  -4   0  16      272.38      282.11     51.30 o 
  -3   0  16     1809.64     1983.30    119.91 o 
  -2   0  16     1979.01     2079.86    114.53 o 
  -1   0  16      226.97      155.50     37.66 o 
   0   0  16     4521.71     4966.60    196.75 o 
   1   0  16      932.59      892.53     61.50 o 
 -13   1  16      654.99      687.05     40.12 o 
 -12   1  16      402.46      419.91     30.86 o 
 -11   1  16      115.94       88.46     22.12 o 
 -10   1  16      645.75      675.35     40.09 o 
  -9   1  16     1031.40      980.88     48.39 o 
  -8   1  16        2.04       19.55     13.04 o 
  -7   1  16      471.37      493.85     44.87 o 
  -6   1  16      776.50      792.61     36.64 o 
  -5   1  16      324.49      294.06     27.90 o 
  -4   1  16     2916.22     3125.95     82.48 o 
  -3   1  16      494.06      524.72     45.39 o 
  -2   1  16      419.81      415.54     41.87 o 
  -1   1  16     1391.05     1406.72     59.71 o 
   0   1  16      720.88      673.43     37.64 o 
   1   1  16       93.69      115.43     19.99 o 
 -12   2  16        7.19       -0.09     17.56 o 
 -11   2  16     2302.72     2429.17     89.22 o 
 -10   2  16      117.52       96.41     19.16 o 
  -9   2  16      325.56      340.54     25.80 o 
  -8   2  16     2742.98     2812.30     97.72 o 
  -7   2  16      489.85      462.85     43.41 o 
  -6   2  16     3186.45     3134.53    152.77 o 
  -5   2  16     2955.75     3053.76    122.04 o 
  -4   2  16     1113.03     1114.08     50.95 o 
  -3   2  16     1261.65     1275.79     55.27 o 
  -2   2  16     1058.58     1206.67     53.43 o 
  -1   2  16      270.68      267.81     29.76 o 
   0   2  16     1551.44     1586.66     59.35 o 
 -11   3  16      195.44      170.98     24.59 o 
 -10   3  16      654.02      626.86     39.63 o 
  -9   3  16     1105.58     1117.35     54.87 o 
  -8   3  16        8.23       38.11     12.76 o 
  -7   3  16     2506.71     2608.30    110.12 o 
  -6   3  16       23.20       19.35     15.86 o 
  -5   3  16      877.79      960.81     57.54 o 
  -4   3  16     1148.72     1156.75     51.38 o 
  -3   3  16      318.28      370.41     27.77 o 
  -2   3  16      613.83      617.20     40.57 o 
  -1   3  16     2670.49     2735.70    101.68 o 
  -8   4  16     1539.43     1553.78     68.69 o 
  -7   4  16        5.84       22.15     14.70 o 
  -6   4  16       37.86       23.27     14.78 o 
  -5   4  16     1281.37     1324.31     71.93 o 
  -4   4  16       72.29       68.27     11.74 o 
  -9   1  17      179.74      202.27     30.01 o 
  -8   1  17      117.47      110.83     13.50 o 
  -7   1  17      111.20      106.23     16.13 o 
  -6   1  17        2.45       21.82     14.32 o 
  -5   1  17        5.48       18.78     11.68 o 
  -4   1  17       21.81       37.63     11.19 o 
  -3   1  17      215.57      190.90     21.09 o 
  -8   2  17       18.24       23.45     13.16 o 
  -7   2  17       77.56       57.55     11.96 o 
  -6   2  17        8.10       15.56     11.57 o 
  -5   2  17       40.14       54.37      9.84 o 
                                                 
